# Supplementary material for: The frequency of explosive volcanic eruptions in Southeast Asia
Source: Bull Volcanol. 2015 Jan 22;77(1):1. doi: 10.1007/s00445-014-0893-8 (PMC4470363; doi:10.1007/s00445-014-0893-8)
Supplement: Supplementary file 1 — Online Resource. Active and potentially active volcanoes of Southeast Asia. This table is sorted alphabetically by volcano name, column C. Column A is a number assigned to each volcano for this study, while column B is the more widely used Smithsonian Global Volcano Program Volcano Number. Note that many of the volcanoes in this list are not on the GVP list and so do not have GVP numbers. Column D lists other names given to the same volcano or sub features. Volcano locations (Column E and F) are given in decimal degrees using the WGS 84 datum and elevations (column G) are in meters. Volcano classes are identified for each volcano in column H. Column I indicates whether the eruption histories were implied from volcano specific studies or from the ‘well studied’ volcanoes of the class. Columns J through Q list the number of eruptions per year for each volcano. In Columns R through U, ‘X’ marks the catalogues that include each volcano. (XLSX 124 kb) [file 445_2014_893_MOESM1_ESM.xlsx]

## Sheet: Sheet1
Volcano Number	GVP Volcano Number	VOLCANO	Other name or Sub-Feature	Latitude	Longitude	Elevation (m)	Classification	Eruption history source			Number of expected eruptions per year						Catalogue listing
									VEI 1	VEI 2	VEI 3	VEI 4	VEI 5	VEI 6	VEI 7	VEI 8	IAVCEI	GVP	PHIVOLCS	Data Dasar
467		ABONGABONG		6.5	121.983	863	Semi-plugged stratocone	Class	0.0233333	0.0224518	0.00242424	0.001443	9.09091e-05	0	0	0			X
469		ABUYUG		10.7917	124.967	197	Distributed cones and fields	Class	0.0466667	0.0151515	0	0	0	0	0	0			X
888		ADENG		-8.31856	115.14	1453	Semi-plugged stratocone	Class	0.0233333	0.0224518	0.00242424	0.001443	9.09091e-05	0	0	0
470		AGUADA VOLCANIC FIELD		10.8333	121.033	186	Distributed cones and fields	Class	0.0466667	0.0151515	0	0	0	0	0	0			X
23	264020	AGUNG		-8.34167	115.508	3142	Open-vent stratocone	Class	0.077	0.103864	0.01225	0.000714286	0.00015	0	0	0	X	X		X
472		AKIR-AKIR		7.42117	124.424	526	Distributed cones and fields	Class	0.0466667	0.0151515	0	0	0	0	0	0
373		ALON		1.31389	127.503	611	Semi-plugged stratocone	Class	0.0233333	0.0224518	0.00242424	0.001443	9.09091e-05	0	0	0
474		ALTO		11.1083	124.742	135	Semi-plugged stratocone	Class	0.0233333	0.0224518	0.00242424	0.001443	9.09091e-05	0	0	0
475		ALU		5.69167	120.883	95	Semi-plugged stratocone	Class	0.0233333	0.0224518	0.00242424	0.001443	9.09091e-05	0	0	0
819	268072	AMASING		-0.525094	127.496	1030	Semi-plugged stratocone	Class	0.0233333	0.0224518	0.00242424	0.001443	9.09091e-05	0	0	0		X
830	273088	AMBALATUNGAN GROUP	AMBALATUNGAN	17.3167	121.1	2329	Semi-plugged stratocone	Class	0.0233333	0.0224518	0.00242424	0.001443	9.09091e-05	0	0	0		X	X
33	266020	AMBANG		0.75	124.417	1795	Semi-plugged stratocone	Class	0.0233333	0.0224518	0.00242424	0.001443	9.09091e-05	0	0	0	X	X		X
280	264100	AMBUROMBU	EBULOBO	-8.8167	121.183	2123	Semi-plugged stratocone	Volcano	0.02	0.00909091	0	0	0	0	0	0	X	X		X
454	273085	AMORONG		15.8283	120.805	376	Semi-plugged stratocone	Class	0.0233333	0.0224518	0.00242424	0.001443	9.09091e-05	0	0	0		X	X
477		AMPAOID		7.91667	125.678	1066	Distributed cones and fields	Class	0.0466667	0.0151515	0	0	0	0	0	0			X
8.1	262000	ANAK KRAKATAU		-6.10167	105.423	813	Open-vent stratocone	Volcano	0	0.0363636	0	0	0	0	0	0	X	X		X
240		ANDJASMORO		-7.75373	112.507	2282	Semi-plugged stratocone	Class	0.0233333	0.0224518	0.00242424	0.001443	9.09091e-05	0	0	0	X
971		ANTIPOLO		13.4896	123.369	279	Semi-plugged stratocone	Class	0.0233333	0.0224518	0.00242424	0.001443	9.09091e-05	0	0	0
740	271030	APO	DAVAO	6.989	125.269	2938	Semi-plugged stratocone	Class	0.0233333	0.0224518	0.00242424	0.001443	9.09091e-05	0	0	0	X	X	X
480		AQUITING		10.8667	124.85	523	Semi-plugged stratocone	Class	0.0233333	0.0224518	0.00242424	0.001443	9.09091e-05	0	0	0			X
50	273084	ARAYAT		15.2	120.742	1026	Semi-plugged stratocone	Class	0.0233333	0.0224518	0.00242424	0.001443	9.09091e-05	0	0	0	X	X	X
250	263330	ARGAPURA	IYANG-ARGAPURA; KEPOLO	-7.9667	113.567	3088	Semi-plugged stratocone	Class	0.0233333	0.0224518	0.00242424	0.001443	9.09091e-05	0	0	0	X	X
237		ARGOWAJANG		-7.7667	112.433	2198	Well-plugged stratocone	Class	0.015	0.00227273	0	0.00119048	0.0005	0.000125	0	0
433		ARJUNO		-7.77183	112.581	3339	Semi-plugged stratocone	Class	0.0233333	0.0224518	0.00242424	0.001443	9.09091e-05	0	0	0
481		ASCUERO		11.5333	124.583	1266	Well-plugged stratocone	Class	0.015	0.00227273	0	0.00119048	0.0005	0.000125	0	0
193		ASEUPAN		-6.28868	105.945	1179	Semi-plugged stratocone	Class	0.0233333	0.0224518	0.00242424	0.001443	9.09091e-05	0	0	0	X
937		ASMARA		-8.17968	122.787	200	Well-plugged stratocone	Class	0.015	0.00227273	0	0.00119048	0.0005	0.000125	0	0
974		ATULAYAN		13.585	123.568	52	Semi-plugged stratocone	Class	0.0233333	0.0224518	0.00242424	0.001443	9.09091e-05	0	0	0
2	267040	AWU		3.66667	125.5	1320	Semi-plugged stratocone	Volcano	0	0	0	0	0	0	0	0	X	X		X
142		B. ATAR		-4.56618	104.312	141	Distributed cones and fields	Class	0.0466667	0.0151515	0	0	0	0	0	0
852		BABUY		13.401	120.828	590	Well-plugged stratocone	Class	0.015	0.00227273	0	0.00119048	0.0005	0.000125	0	0
53	274030	BABUYAN CLARO		19.5233	121.94	1080	Semi-plugged stratocone	Volcano	0.04	0.0181818	0.01	0.0238095	0.001	0	0	0	X	X	X
483		BACAUAN		7.58333	123.25	1824	Semi-plugged stratocone	Class	0.0233333	0.0224518	0.00242424	0.001443	9.09091e-05	0	0	0
484		BAGACAY		14.2167	122.825	775	Open-vent stratocone	Class	0.077	0.103864	0.01225	0.000714286	0.00015	0	0	0			X
485		BAGSAK		5.88333	125.567	1142	Semi-plugged stratocone	Class	0.0233333	0.0224518	0.00242424	0.001443	9.09091e-05	0	0	0
486		BAGUA		19.3167	121.433	400	Semi-plugged stratocone	Class	0.0233333	0.0224518	0.00242424	0.001443	9.09091e-05	0	0	0
330		BAI		-9.6167	119.75	895	Semi-plugged stratocone	Class	0.0233333	0.0224518	0.00242424	0.001443	9.09091e-05	0	0	0
922		BAJAWA VOLCANIC FIELD		-8.81345	121.006	1265	Distributed cones and fields	Class	0.0466667	0.0151515	0	0	0	0	0	0
487		BALATUBAT		18.95	121.933	828	Semi-plugged stratocone	Class	0.0233333	0.0224518	0.00242424	0.001443	9.09091e-05	0	0	0			X
959		BALE		1.71988	127.865	760	Semi-plugged stratocone	Class	0.0233333	0.0224518	0.00242424	0.001443	9.09091e-05	0	0	0
488		BALIKABOK		14.945	120.367	849	Open-vent stratocone	Class	0.077	0.103864	0.01225	0.000714286	0.00015	0	0	0			X
489		BALO DOME		6.30833	125.171	873	Semi-plugged stratocone	Class	0.0233333	0.0224518	0.00242424	0.001443	9.09091e-05	0	0	0
490		BALUNGAO		15.8667	120.683	382	Distributed cones and fields	Class	0.0466667	0.0151515	0	0	0	0	0	0			X
73	263351	BALURAN		-7.85	114.367	1247	Well-plugged stratocone	Class	0.015	0.00227273	0	0.00119048	0.0005	0.000125	0	0	X	X
741	271010	BALUT	SARANGANI; SANGUIL; SANGUILI; SERANGANO	5.3917	125.375	862	Semi-plugged stratocone	Class	0.0233333	0.0224518	0.00242424	0.001443	9.09091e-05	0	0	0	X	X	X
827	273050	BANAHAW	BANAHAO DE LUCBAN; BANAHAO; BANAHAW VOLCANO COMPLEX	14.0667	121.483	2158	Semi-plugged stratocone	Class	0.0233333	0.0224518	0.00242424	0.001443	9.09091e-05	0	0	0	X	X	X
78	265090	BANDA API		-4.525	129.871	640	Open-vent stratocone	Volcano	0.1	0.136364	0.05	0	0	0	0	0	X	X		X
492		BANGCAY		15.7932	120.773	406	Semi-plugged stratocone	Class	0.0233333	0.0224518	0.00242424	0.001443	9.09091e-05	0	0	0
950		BANTIK		1.33573	124.64	343	Semi-plugged stratocone	Class	0.0233333	0.0224518	0.00242424	0.001443	9.09091e-05	0	0	0
493		BANTON		12.9508	122.077	596	Semi-plugged stratocone	Class	0.0233333	0.0224518	0.00242424	0.001443	9.09091e-05	0	0	0			X
494		BAONAO		11.4333	124.483	485	Semi-plugged stratocone	Class	0.0233333	0.0224518	0.00242424	0.001443	9.09091e-05	0	0	0
927		BARA		-8.79498	121.823	1186	Semi-plugged stratocone	Class	0.0233333	0.0224518	0.00242424	0.001443	9.09091e-05	0	0	0
760	260010	BARREN ISLAND		12.2778	93.8583	354	Open-vent stratocone	Volcano	0.02	0.0363636	0	0	0	0	0	0		X
410.1	264030	BARUJARI	BARU	-8.41667	116.467	3726	Open-vent stratocone	Volcano	0.02	0.0636364	0.01	0	0	0	0	0	X	X		X
838	275050	BAS DONG NAI		10.8	107.2	392	Distributed cones and fields	Class	0.0466667	0.0151515	0	0	0	0	0	0		X
495		BASE PEAK		6.24667	125.147	598	Semi-plugged stratocone	Class	0.0233333	0.0224518	0.00242424	0.001443	9.09091e-05	0	0	0
496		BASILAN		6.55	122.067	971	Semi-plugged stratocone	Class	0.0233333	0.0224518	0.00242424	0.001443	9.09091e-05	0	0	0			X
311		BATANGLOI		-8.34923	124.048	738	Semi-plugged stratocone	Class	0.0233333	0.0224518	0.00242424	0.001443	9.09091e-05	0	0	0	X
497		BATELIAN		7.48333	123.183	620	Semi-plugged stratocone	Class	0.0233333	0.0224518	0.00242424	0.001443	9.09091e-05	0	0	0
262		BATU LANTEH		-8.626	117.261	1276	Semi-plugged stratocone	Class	0.0233333	0.0224518	0.00242424	0.001443	9.09091e-05	0	0	0	X
804	264260	BATU TARA	BATUTARA, TARA	-7.79167	123.579	748	Semi-plugged stratocone	Volcano	0.02	0.00909091	0	0	0	0	0	0	X	X		X
498		BATUAN		12.8333	123.95	100	Distributed cones and fields	Class	0.0466667	0.0151515	0	0	0	0	0	0
887		BATUKAT		-8.3424	115.085	1739	Semi-plugged stratocone	Class	0.0233333	0.0224518	0.00242424	0.001443	9.09091e-05	0	0	0
499		BATULAO		14.0483	120.802	693	Well-plugged stratocone	Class	0.015	0.00227273	0	0.00119048	0.0005	0.000125	0	0			X
24.1	264010	BATUR		-8.24167	115.375	1717	Open-vent stratocone	Volcano	0	0	0	0	0	0	0.0001	0	X	X		X
24	264010	BATUR CALDERA		-8.24778	115.396	1034	Calderas	Class	0	0.0013986	0.00153846	0	0.000153846	3.84615e-05	3.07692e-05	1.53846e-06		X
931		BAURAN		-8.4185	122.613	460	Semi-plugged stratocone	Class	0.0233333	0.0224518	0.00242424	0.001443	9.09091e-05	0	0	0
500		BAYA		7.78717	124.096	1380	Semi-plugged stratocone	Class	0.0233333	0.0224518	0.00242424	0.001443	9.09091e-05	0	0	0
502		BEE HIVE PEAK		6.15433	125.392	808	Semi-plugged stratocone	Class	0.0233333	0.0224518	0.00242424	0.001443	9.09091e-05	0	0	0
917		BELILING		-8.66189	119.93	303	Large caldera	Class	0	0.0013986	0.00153846	0	0.000153846	3.84615e-05	3.07692e-05	1.53846e-06
772	261200	BELIRANG-BERITI		-2.8277	102.183	1958	Semi-plugged stratocone	Class	0.0233333	0.0224518	0.00242424	0.001443	9.09091e-05	0	0	0	X	X
168		BEPAGUT		-4.32	103.459	2732	Semi-plugged stratocone	Class	0.0233333	0.0224518	0.00242424	0.001443	9.09091e-05	0	0	0
328		BERAPUN		-8.57721	122.916	705	Semi-plugged stratocone	Class	0.0233333	0.0224518	0.00242424	0.001443	9.09091e-05	0	0	0
853		BERMUMU		4.79334	96.8289	2475	Semi-plugged stratocone	Class	0.0233333	0.0224518	0.00242424	0.001443	9.09091e-05	0	0	0
775	261250	BESAR	D. RAKIHAN; BT. BASAR; BT. DJABUT; BT. NANTI	-4.24635	103.364	1899	Semi-plugged stratocone	Class	0.0233333	0.0224518	0.00242424	0.001443	9.09091e-05	0	0	0	X	X
303		BESAR		-8.45939	122.372	813	Semi-plugged stratocone	Class	0.0233333	0.0224518	0.00242424	0.001443	9.09091e-05	0	0	0
191		BETUNG		-5.43437	105.155	1266	Semi-plugged stratocone	Class	0.0233333	0.0224518	0.00242424	0.001443	9.09091e-05	0	0	0	X
820	268073	BIBINOI		-0.76097	127.725	900	Open-vent stratocone	Class	0.077	0.103864	0.01225	0.000714286	0.00015	0	0	0		X
503		BIGAIN HILL	SAN JOSE HILL	13.8966	121.076	464	Distributed cones and fields	Class	0.0466667	0.0151515	0	0	0	0	0	0
88	272080	BILIRAN	LAUAAN; ASCUERO; VULCAN; MALIWATAN; CARAYCARAY; SUIRO	11.5233	124.535	1301	Semi-plugged stratocone	Class	0.0233333	0.0224518	0.00242424	0.001443	9.09091e-05	0	0	0	X	X	X
463		BILIRAN (SUIRO)	SUIRO	11.65	124.467	1340	Open-vent stratocone	Class	0.077	0.103864	0.01225	0.000714286	0.00015	0	0	0	X
505		BINACA		6.95	124.017	1004	Distributed cones and fields	Class	0.0466667	0.0151515	0	0	0	0	0	0			X
507		BINULUAN		17.3062	121.094	2329	Well-plugged stratocone	Class	0.015	0.00227273	0	0.00119048	0.0005	0.000125	0	0
226		BISMO		-7.2333	109.883	2365	Semi-plugged stratocone	Class	0.0233333	0.0224518	0.00242424	0.001443	9.09091e-05	0	0	0	X
510		BITO		7.5	124.283	1058	Open-vent stratocone	Class	0.077	0.103864	0.01225	0.000714286	0.00015	0	0	0			X
511		BLIK		6.95833	124.233	806	Semi-plugged stratocone	Class	0.0233333	0.0224518	0.00242424	0.001443	9.09091e-05	0	0	0			X
513		BOLACANON CONE FIELDS	BOLCF; TANGDI; PAGYASNGAN; QUEZON; PATULANGON; SIBULAN	6.68355	125.029	300	Distributed cones and fields	Class	0.0466667	0.0151515	0	0	0	0	0	0			X
514		BOLOD		6.25584	121.616	164	Distributed cones and fields	Class	0.0466667	0.0151515	0	0	0	0	0	0
821	269010	BOMBALAI		4.43461	117.955	531	Distributed cones and fields	Class	0.0466667	0.0151515	0	0	0	0	0	0		X
863		BONGSU		-0.133736	100.618	825	Semi-plugged stratocone	Class	0.0233333	0.0224518	0.00242424	0.001443	9.09091e-05	0	0	0
946		BONTOLOE		-5.44999	119.676	371	Well-plugged stratocone	Class	0.015	0.00227273	0	0.00119048	0.0005	0.000125	0	0
517		BOSA		6.09117	124.709	2083	Semi-plugged stratocone	Class	0.0233333	0.0224518	0.00242424	0.001443	9.09091e-05	0	0	0
74	264001	BRATAN CALDERA		-8.26201	115.138	1210	Large caldera	Class	0	0.0013986	0.00153846	0	0.000153846	3.84615e-05	3.07692e-05	1.53846e-06	X	X
38		BROMO		-7.95	112.95	2329	Open-vent stratocone	Volcano	0	0.00909091	0	0	0	0	0	0	X			X
160		BT. BASAK		-3.1333	102.283	1077	Large caldera	Class	0	0.0013986	0.00153846	0	0.000153846	3.84615e-05	3.07692e-05	1.53846e-06
175		BT. BASAR		-4.43628	103.67	1889	Semi-plugged stratocone	Class	0.0233333	0.0224518	0.00242424	0.001443	9.09091e-05	0	0	0
185		BT. BENATAN		-4.931	104.453	1688	Well-plugged stratocone	Class	0.015	0.00227273	0	0.00119048	0.0005	0.000125	0	0
162		BT. DINGIN		-3.97905	102.931	2020	Semi-plugged stratocone	Class	0.0233333	0.0224518	0.00242424	0.001443	9.09091e-05	0	0	0
173		BT. DJABUT		-4.49403	103.6	1803	Well-plugged stratocone	Class	0.015	0.00227273	0	0.00119048	0.0005	0.000125	0	0
164		BT. DJAMBUL		-4.11253	103.538	1856	Semi-plugged stratocone	Class	0.0233333	0.0224518	0.00242424	0.001443	9.09091e-05	0	0	0
131		BT. GADANG		0.086386	100.317	2270	Well-plugged stratocone	Class	0.015	0.00227273	0	0.00119048	0.0005	0.000125	0	0
171		BT. GARANG		-4.377	103.518	2394	Semi-plugged stratocone	Class	0.0233333	0.0224518	0.00242424	0.001443	9.09091e-05	0	0	0
143		BT. KULITMANIS	BT. KULITMANIS	-0.231018	100.787	1273	Semi-plugged stratocone	Class	0.0233333	0.0224518	0.00242424	0.001443	9.09091e-05	0	0	0	X
156		BT. LUMUTDAUN	BUKIT DAUN	-3.21476	102.207	2467	Well-plugged stratocone	Class	0.015	0.00227273	0	0.00119048	0.0005	0.000125	0	0
136		BT. MELALO	BT. MELALO	-0.575711	100.462	1375	Open-vent stratocone	Class	0.077	0.103864	0.01225	0.000714286	0.00015	0	0	0	X
186		BT. NANTI		-4.20193	103.86	1619	Well-plugged stratocone	Class	0.015	0.00227273	0	0.00119048	0.0005	0.000125	0	0
155		BT. PABUS	BT. PABUS	-2.96463	102.364	1006	Large caldera	Class	0	0.0013986	0.00153846	0	0.000153846	3.84615e-05	3.07692e-05	1.53846e-06	X
176		BT. PANDAN I		-4.58241	103.517	1811	Well-plugged stratocone	Class	0.015	0.00227273	0	0.00119048	0.0005	0.000125	0	0
177		BT. PANDAN II		-4.81626	103.796	1578	Large caldera	Class	0	0.0013986	0.00153846	0	0.000153846	3.84615e-05	3.07692e-05	1.53846e-06
172		BT. PANINDJAUAN		-5.13326	104.763	1861	Well-plugged stratocone	Class	0.015	0.00227273	0	0.00119048	0.0005	0.000125	0	0
183		BT. PUNGGUR		-4.80743	104.377	1677	Well-plugged stratocone	Class	0.015	0.00227273	0	0.00119048	0.0005	0.000125	0	0	X
169		BT. RINGGIT I		-4.30613	103.621	2120	Semi-plugged stratocone	Class	0.0233333	0.0224518	0.00242424	0.001443	9.09091e-05	0	0	0
150		BT. SABANDA		-2.21614	101.466	2175	Semi-plugged stratocone	Class	0.0233333	0.0224518	0.00242424	0.001443	9.09091e-05	0	0	0
165		BT. SUMUR TINGGI	BT. SUMUR TINGGI	-4.13474	103.399	1394	Well-plugged stratocone	Class	0.015	0.00227273	0	0.00119048	0.0005	0.000125	0	0	X
161		BT. TJUNDUNG KELAM		-3.35163	102.629	1583	Semi-plugged stratocone	Class	0.0233333	0.0224518	0.00242424	0.001443	9.09091e-05	0	0	0
154		BT. TUNGKAT	BT. TUNGKAT	-2.47279	102.03	1550	Semi-plugged stratocone	Class	0.0233333	0.0224518	0.00242424	0.001443	9.09091e-05	0	0	0	X
184		BT. ULU MAJUR		-4.8716	104.335	1789	Semi-plugged stratocone	Class	0.0233333	0.0224518	0.00242424	0.001443	9.09091e-05	0	0	0
159		BT. ULU PALIK		-3.10707	102.14	2493	Semi-plugged stratocone	Class	0.0233333	0.0224518	0.00242424	0.001443	9.09091e-05	0	0	0
519		BUCUTUA	BICUTUA	6.15	121.817	89	Semi-plugged stratocone	Class	0.0233333	0.0224518	0.00242424	0.001443	9.09091e-05	0	0	0
868		BUKIT BALAL		-3.5964	102.908	1255	Semi-plugged stratocone	Class	0.0233333	0.0224518	0.00242424	0.001443	9.09091e-05	0	0	0
773	261210	BUKIT DAUN	BT. LUMUTDAUN	-3.39159	102.342	2467	Well-plugged stratocone	Class	0.015	0.00227273	0	0.00119048	0.0005	0.000125	0	0	X	X
210		BUKIT TUNGGUL		-6.8	107.733	2209	Semi-plugged stratocone	Class	0.0233333	0.0224518	0.00242424	0.001443	9.09091e-05	0	0	0	X
523		BULAN	BULAAN	6.13333	121.833	329	Distributed cones and fields	Class	0.0466667	0.0151515	0	0	0	0	0	0			X
524		BULIBU		7.70417	123.175	566	Semi-plugged stratocone	Class	0.0233333	0.0224518	0.00242424	0.001443	9.09091e-05	0	0	0
327		BULUKOPOR		-8.59909	122.552	880	Semi-plugged stratocone	Class	0.0233333	0.0224518	0.00242424	0.001443	9.09091e-05	0	0	0
45	273010	BULUSAN	SHARP PEAK; JORMANJAN	12.77	124.05	1565	Open-vent stratocone	Volcano	0.1	0.0727273	0.05	0.00952381	0	0	0	0	X	X	X
856		BUMI BULAT		4.44498	96.7963	1581	Well-plugged stratocone	Class	0.015	0.00227273	0	0.00119048	0.0005	0.000125	0	0
138		BUNGSU		-0.807924	100.537	1518	Distributed cones and fields	Class	0.0466667	0.0151515	0	0	0	0	0	0
97		BUR NI GEUREUDONG		4.81053	96.8168	2590	Semi-plugged stratocone	Class	0.0233333	0.0224518	0.00242424	0.001443	9.09091e-05	0	0	0	X
98	261050	BUR NI TELONG		4.76968	96.8215	2624	Semi-plugged stratocone	Volcano	0	0.0363636	0	0	0	0	0	0	X	X		X
209		BURANGRANG		-6.7667	107.567	2064	Open-vent stratocone	Class	0.077	0.103864	0.01225	0.000714286	0.00015	0	0	0	X
389		BURAUEN	MAHAGNAO	10.95	124.867	845	Distributed cones and fields	Class	0.0466667	0.0151515	0	0	0	0	0	0
525		BURGOS		15.8333	120.875	130	Distributed cones and fields	Class	0.0466667	0.0151515	0	0	0	0	0	0
239		BUTAK		-7.9667	112.467	2368	Semi-plugged stratocone	Class	0.0233333	0.0224518	0.00242424	0.001443	9.09091e-05	0	0	0	X
228		BUTAK PETARANGAN		-7.1833	109.833	2222	Semi-plugged stratocone	Class	0.0233333	0.0224518	0.00242424	0.001443	9.09091e-05	0	0	0	X
526		BUTAY		9.11667	124.767	679	Distributed cones and fields	Class	0.0466667	0.0151515	0	0	0	0	0	0			X
527		BUTUNG		7.75	125.083	684	Distributed cones and fields	Class	0.0466667	0.0151515	0	0	0	0	0	0			X
976		BUYU		-2.40551	120.542	2717	Semi-plugged stratocone	Class	0.0233333	0.0224518	0.00242424	0.001443	9.09091e-05	0	0	0
835	275020	C-LAO R GROUP		15.3833	109.117	181	Distributed cones and fields	Class	0.0466667	0.0151515	0	0	0	0	0	0		X
56	272050	CABALIAN	CABALAN	10.2833	125.217	945	Semi-plugged stratocone	Class	0.0233333	0.0224518	0.00242424	0.001443	9.09091e-05	0	0	0	X	X	X
528		CABALUYAN		15.695	120.327	285	Distributed cones and fields	Class	0.0466667	0.0151515	0	0	0	0	0	0			X
529		CABUGAO		7.54167	124.233	1812	Open-vent stratocone	Class	0.077	0.103864	0.01225	0.000714286	0.00015	0	0	0			X
970		CADIG		14.1497	122.441	393	Semi-plugged stratocone	Class	0.0233333	0.0224518	0.00242424	0.001443	9.09091e-05	0	0	0
397	273090	CAGUA	CAUA; GAGUA	18.2167	122.133	1158	Semi-plugged stratocone	Class	0.0233333	0.0224518	0.00242424	0.001443	9.09091e-05	0	0	0	X	X	X
530		CAHELIETAN		15.6967	120.302	280	Distributed cones and fields	Class	0.0466667	0.0151515	0	0	0	0	0	0			X
975		CALAYAN		18.9042	121.832	0	Large caldera	Class	0	0.0013986	0.00153846	0	0.000153846	3.84615e-05	3.07692e-05	1.53846e-06
532		CALAYAN		19.3167	121.467	499	Distributed cones and fields	Class	0.0466667	0.0151515	0	0	0	0	0	0			X
533		CAMALOBAGOAN	ASLUMAN VOLCANO	11.6183	124.52	1048	Semi-plugged stratocone	Class	0.0233333	0.0224518	0.00242424	0.001443	9.09091e-05	0	0	0			X
87	271080	CAMIGUIN	TRES MARIAS; CATARMAN; CARLING; CAMIGUIN	9.20333	124.673	1552	Semi-plugged stratocone	Class	0.0233333	0.0224518	0.00242424	0.001443	9.09091e-05	0	0	0	X	X	X
51	274010	CAMIGUIN DE BABUYANES		18.8333	121.86	712	Semi-plugged stratocone	Class	0.0233333	0.0224518	0.00242424	0.001443	9.09091e-05	0	0	0	X	X	X
535		CANANDAG		11.9667	124.417	432	Distributed cones and fields	Class	0.0466667	0.0151515	0	0	0	0	0	0			X
742		CANCAJANAG		11.0667	124.778	900	Semi-plugged stratocone	Class	0.0233333	0.0224518	0.00242424	0.001443	9.09091e-05	0	0	0
537		CANTOLOC	CANTOCLOC; CANTODOC	10.2967	125.21	820	Open-vent stratocone	Class	0.077	0.103864	0.01225	0.000714286	0.00015	0	0	0			X
541		CARAYCARAY		11.6667	124.433	437	Semi-plugged stratocone	Class	0.0233333	0.0224518	0.00242424	0.001443	9.09091e-05	0	0	0
542		CARILIAO	MT. TALAMITAN	14.1333	120.75	656	Distributed cones and fields	Class	0.0466667	0.0151515	0	0	0	0	0	0			X
544		CARLOTA		13.0256	121.89	49	Distributed cones and fields	Class	0.0466667	0.0151515	0	0	0	0	0	0
545		CATMON		8.05667	123.847	1624	Semi-plugged stratocone	Class	0.0233333	0.0224518	0.00242424	0.001443	9.09091e-05	0	0	0			X
839	275060	CENDRES; ILE DES	CENDRES; ILE DES	10.1575	109.014	-20	Distributed cones and fields	Class	0.0466667	0.0151515	0	0	0	0	0	0		X
784	263170	CEREME	TJIREMAI; CIREMAI	-6.89167	108.4	3078	Semi-plugged stratocone	Volcano	0	0.0181818	0	0	0	0	0	0	X	X		X
214		CIKURAY	TJIKURAJ	-7.32275	107.859	2821	Semi-plugged stratocone	Class	0.0233333	0.0224518	0.00242424	0.001443	9.09091e-05	0	0	0	X
807	266010	COLO	UNA UNA	-0.166666	121.608	507	Well-plugged stratocone	Volcano	0	0	0	0.0047619	0	0	0	0	X	X		X
549		CONE - CULASI PEAK		13.9167	123.033	959	Semi-plugged stratocone	Class	0.0233333	0.0224518	0.00242424	0.001443	9.09091e-05	0	0	0			X
878		CONGCOT		-6.2634	105.859	447	Well-plugged stratocone	Class	0.015	0.00227273	0	0.00119048	0.0005	0.000125	0	0
743		CORREGIDOR		14.4	120.567	173	Well-plugged stratocone	Class	0.015	0.00227273	0	0.00119048	0.0005	0.000125	0	0			X
550		COSTA RICA		11.9333	124.317	394	Distributed cones and fields	Class	0.0466667	0.0151515	0	0	0	0	0	0			X
744	272010	CUERNOS DE NEGROS	MAGASU; MAGASO; BONTES; CUERNOS DE NEGROS	9.25	123.167	1860	Well-plugged stratocone	Class	0.015	0.00227273	0	0.00119048	0.0005	0.000125	0	0	X	X	X
552		CULASI		13.8958	123.088	387	Open-vent stratocone	Class	0.077	0.103864	0.01225	0.000714286	0.00015	0	0	0			X
553		CUYAPO		15.8	120.667	209	Distributed cones and fields	Class	0.0466667	0.0151515	0	0	0	0	0	0			X
102		D. BAROS	D. BAROS	3.1667	98.2167	510	Semi-plugged stratocone	Class	0.0233333	0.0224518	0.00242424	0.001443	9.09091e-05	0	0	0	X
111		D. BATUHARANG	D. BATUHARANG	2.5333	98.5667	1552	Distributed cones and fields	Class	0.0466667	0.0151515	0	0	0	0	0	0	X
123		D. DAUNG		1.75079	99.3855	1784	Semi-plugged stratocone	Class	0.0233333	0.0224518	0.00242424	0.001443	9.09091e-05	0	0	0
117		D. MARTIMBANG		1.95968	98.9682	1680	Semi-plugged stratocone	Class	0.0233333	0.0224518	0.00242424	0.001443	9.09091e-05	0	0	0
115		D. NAGODANG	D. NAGODANG	1.7333	98.75	0	Well-plugged stratocone	Class	0.015	0.00227273	0	0.00119048	0.0005	0.000125	0	0	X
119		D. PANINDI		2.25739	98.8913	1627	Distributed cones and fields	Class	0.0466667	0.0151515	0	0	0	0	0	0
174		D. RAKIHAN		-4.44852	103.565	920	Distributed cones and fields	Class	0.0466667	0.0151515	0	0	0	0	0	0
116		D. SAUT		1.76191	99.1953	1804	Well-plugged stratocone	Class	0.015	0.00227273	0	0.00119048	0.0005	0.000125	0	0
108		D. SIASAR		3.30475	98.1087	1610	Semi-plugged stratocone	Class	0.0233333	0.0224518	0.00242424	0.001443	9.09091e-05	0	0	0
113		D. SIBADAK		2.02811	98.5723	1360	Semi-plugged stratocone	Class	0.0233333	0.0224518	0.00242424	0.001443	9.09091e-05	0	0	0
106		D. SIMBOLON	D. SIMBOLON	3.2667	98.5667	1511	Distributed cones and fields	Class	0.0466667	0.0151515	0	0	0	0	0	0	X
107		D. SINGGALANG		-0.389384	100.334	1844	Semi-plugged stratocone	Class	0.0233333	0.0224518	0.00242424	0.001443	9.09091e-05	0	0	0
114		D. SITARINDA		1.89196	98.8977	1617	Semi-plugged stratocone	Class	0.0233333	0.0224518	0.00242424	0.001443	9.09091e-05	0	0	0
101		D. SUMILIR		3.5333	98.0802	1754	Semi-plugged stratocone	Class	0.0233333	0.0224518	0.00242424	0.001443	9.09091e-05	0	0	0
120		D. SURUNGAN	D. SURUNGAN	2.02027	99.0737	2174	Distributed cones and fields	Class	0.0466667	0.0151515	0	0	0	0	0	0	X
103		D. TAKOR		3.29012	98.3711	1133	Well-plugged stratocone	Class	0.015	0.00227273	0	0.00119048	0.0005	0.000125	0	0
109		D. TANDUK BENUA	D. TANDUK BENUA	3.2	98.2333	888	Semi-plugged stratocone	Class	0.0233333	0.0224518	0.00242424	0.001443	9.09091e-05	0	0	0	X
104		D. TINAROH		2.95944	97.8494	300	Distributed cones and fields	Class	0.0466667	0.0151515	0	0	0	0	0	0
122		D. TOLONG	D. TOLONG	1.9667	98.8	1524	Distributed cones and fields	Class	0.0466667	0.0151515	0	0	0	0	0	0	X
554		DACLAN		16.5212	120.812	1500	Semi-plugged stratocone	Class	0.0233333	0.0224518	0.00242424	0.001443	9.09091e-05	0	0	0			X
555		DAGATAN		14	121.367	120	Distributed cones and fields	Class	0.0466667	0.0151515	0	0	0	0	0	0			X
556		DAGUMBAAN		7.81667	124.946	1128	Well-plugged stratocone	Class	0.015	0.00227273	0	0.00119048	0.0005	0.000125	0	0			X
558		DALUPIRI		19.0868	121.215	275	Semi-plugged stratocone	Class	0.0233333	0.0224518	0.00242424	0.001443	9.09091e-05	0	0	0
387		DANAN		10.8833	124.883	394	Semi-plugged stratocone	Class	0.0233333	0.0224518	0.00242424	0.001443	9.09091e-05	0	0	0
877		DANAU CALDERA		-6.1834	105.968	105	Large caldera	Class	0	0.0013986	0.00153846	0	0.000153846	3.84615e-05	3.07692e-05	1.53846e-06
141		DANAU DI BARUH		-1.01098	100.731	1514	Large caldera	Class	0	0.0013986	0.00153846	0	0.000153846	3.84615e-05	3.07692e-05	1.53846e-06
147		DANAU TUDJUH		-1.6972	101.414	2605	Well-plugged stratocone	Class	0.015	0.00227273	0	0.00119048	0.0005	0.000125	0	0
324		DARAT		-8.47894	122.512	620	Semi-plugged stratocone	Class	0.0233333	0.0224518	0.00242424	0.001443	9.09091e-05	0	0	0
954		DARUNU		1.63022	124.94	241	Well-plugged stratocone	Class	0.015	0.00227273	0	0.00119048	0.0005	0.000125	0	0
945		DELAAKI		-8.53236	124.07	682	Semi-plugged stratocone	Class	0.0233333	0.0224518	0.00242424	0.001443	9.09091e-05	0	0	0
319		DELAKI		-8.61196	122.119	1365	Semi-plugged stratocone	Class	0.0233333	0.0224518	0.00242424	0.001443	9.09091e-05	0	0	0
7	261230	DEMPO		-4.01605	103.128	3173	Open-vent stratocone	Volcano	0	0	0	0	0	0.0002	0	0	X	X		X
52	274020	DIDICAS		19.0767	122.202	228	Semi-plugged stratocone	Volcano	0	0.0545455	0	0.0047619	0	0	0	0	X	X	X
785	263200	DIENG VOLC COMPLEX	PRAHU; DIENG	-7.2	109.917	2565	Semi-plugged stratocone	Volcano	0.18	0.0181818	0	0	0	0	0	0	X	X		X
560		DIOGO		20.7085	121.927	547	Semi-plugged stratocone	Class	0.0233333	0.0224518	0.00242424	0.001443	9.09091e-05	0	0	0
860		DOLOK SIMARITO		3.01024	98.926	713	Well-plugged stratocone	Class	0.015	0.00227273	0	0.00119048	0.0005	0.000125	0	0
909		DORO KALA		-8.39018	118.744	543	Well-plugged stratocone	Class	0.015	0.00227273	0	0.00119048	0.0005	0.000125	0	0
910		DORO KAREO		-8.79719	118.499	842	Semi-plugged stratocone	Class	0.0233333	0.0224518	0.00242424	0.001443	9.09091e-05	0	0	0
265		DORO MALAKA		-8.6333	118.583	1260	Distributed cones and fields	Class	0.0466667	0.0151515	0	0	0	0	0	0	X
267		DORO MARIA		-8.4833	118.9	859	Large caldera	Class	0	0.0013986	0.00153846	0	0.000153846	3.84615e-05	3.07692e-05	1.53846e-06	X
269		DORO ORA		-8.75714	119.663	667	Large caldera	Class	0	0.0013986	0.00153846	0	0.000153846	3.84615e-05	3.07692e-05	1.53846e-06	X
266		DORO OROMBOHA		-8.39363	118.543	1576	Semi-plugged stratocone	Class	0.0233333	0.0224518	0.00242424	0.001443	9.09091e-05	0	0	0	X		X
264		DORO RAMU (LABUMBA)		-8.42288	118.192	1128	Well-plugged stratocone	Class	0.015	0.00227273	0	0.00119048	0.0005	0.000125	0	0	X
562		DOS HERMANAS		7.64083	124.129	814	Distributed cones and fields	Class	0.0466667	0.0151515	0	0	0	0	0	0			X
415	268010	DUKONO		1.68333	127.883	1335	Open-vent stratocone	Volcano	0	0.00909091	0.01	0	0	0	0	0	X	X		X
563		DUMALI		13.1089	121.514	756	Semi-plugged stratocone	Class	0.0233333	0.0224518	0.00242424	0.001443	9.09091e-05	0	0	0			X
564		DUPUNGAN		7.63333	123.325	396	Distributed cones and fields	Class	0.0466667	0.0151515	0	0	0	0	0	0
26	264160	EGON	GLAAK	-8.67804	122.453	1703	Semi-plugged stratocone	Volcano	0.06	0.0454545	0	0	0	0	0	0	X	X		X
195		ENDUT I		-6.6167	106.367	1297	Semi-plugged stratocone	Class	0.0233333	0.0224518	0.00242424	0.001443	9.09091e-05	0	0	0	X
198		ENDUT II		-6.7833	106.667	1479	Semi-plugged stratocone	Class	0.0233333	0.0224518	0.00242424	0.001443	9.09091e-05	0	0	0	X
565		GADUNGAN		7.77833	124.078	1342	Large caldera	Class	0	0.0013986	0.00153846	0	0.000153846	3.84615e-05	3.07692e-05	1.53846e-06			X
139		GADUT		-0.899626	100.534	1959	Semi-plugged stratocone	Class	0.0233333	0.0224518	0.00242424	0.001443	9.09091e-05	0	0	0
928		GAI		-8.72667	122.238	172	Semi-plugged stratocone	Class	0.0233333	0.0224518	0.00242424	0.001443	9.09091e-05	0	0	0
99	261810	GAJOLESTEN	GAJOLESTEN; KEMBAR	3.8667	97.6	1500	Distributed cones and fields	Class	0.0466667	0.0151515	0	0	0	0	0	0	X	X
566		GALANTAY	TAMAY	7.88333	124	1274	Well-plugged stratocone	Class	0.015	0.00227273	0	0.00119048	0.0005	0.000125	0	0			X
14	263140	GALUNGGUNG		-7.25	108.058	2168	Semi-plugged stratocone	Volcano	0.1	0.236364	0	0	0	0	0	0	X	X		X
416	268060	GAMALAMA	TERNATE; ARUFAT	0.8	127.333	1715	Open-vent stratocone	Volcano	0.06	0.109091	0.02	0	0	0	0	0	X	X		X
417	268040	GAMKONORA		1.38333	127.533	1635	Open-vent stratocone	Class	0.077	0.103864	0.01225	0.000714286	0.00015	0	0	0	X	X		X
567		GAP		6.86667	125.133	1038	Semi-plugged stratocone	Class	0.0233333	0.0224518	0.00242424	0.001443	9.09091e-05	0	0	0			X
568		GATE MOUNTAINS		12.6	123.992	559	Open-vent stratocone	Class	0.077	0.103864	0.01225	0.000714286	0.00015	0	0	0			X
569		GAYAD		11.4243	124.514	618	Semi-plugged stratocone	Class	0.0233333	0.0224518	0.00242424	0.001443	9.09091e-05	0	0	0
867		GEDANGHULULAI		-3.24734	102.239	1596	Semi-plugged stratocone	Class	0.0233333	0.0224518	0.00242424	0.001443	9.09091e-05	0	0	0
9		GEDE I		-6.1333	105.95	744	Semi-plugged stratocone	Class	0.0233333	0.0224518	0.00242424	0.001443	9.09091e-05	0	0	0	X
10		GEDE II		-5.9333	106.067	595	Semi-plugged stratocone	Class	0.0233333	0.0224518	0.00242424	0.001443	9.09091e-05	0	0	0	X
203	263060	GEDE III	GEDEH	-6.7833	106.983	2958	Semi-plugged stratocone	Volcano	0	0.163636	0.02	0	0	0	0	0	X	X		X
232		GENUK		-6.4333	110.917	718	Semi-plugged stratocone	Class	0.0233333	0.0224518	0.00242424	0.001443	9.09091e-05	0	0	0
940		GERONG		-8.45297	122.799	0	Semi-plugged stratocone	Class	0.0233333	0.0224518	0.00242424	0.001443	9.09091e-05	0	0	0
914		GILI BANTA		-8.4054	119.292	0	Well-plugged stratocone	Class	0.015	0.00227273	0	0.00119048	0.0005	0.000125	0	0
570		GINSILIBAN		9.0947	124.766	581	Distributed cones and fields	Class	0.0466667	0.0151515	0	0	0	0	0	0			X
973		GOGO		13.5151	123.533	730	Semi-plugged stratocone	Class	0.0233333	0.0224518	0.00242424	0.001443	9.09091e-05	0	0	0
948		GORONTALO CALDERA		0.590891	122.984	41	Large caldera	Class	0	0.0013986	0.00153846	0	0.000153846	3.84615e-05	3.07692e-05	1.53846e-06
746		GORRA		5.55667	120.817	496	Semi-plugged stratocone	Class	0.0233333	0.0224518	0.00242424	0.001443	9.09091e-05	0	0	0			X
966		GUANUAN		6.82515	126.319	399	Well-plugged stratocone	Class	0.015	0.00227273	0	0.00119048	0.0005	0.000125	0	0
572		GUIAUASAN		11.6167	124.483	1600	Well-plugged stratocone	Class	0.015	0.00227273	0	0.00119048	0.0005	0.000125	0	0
962		GULPOS DOMES		7.79246	123.23	599	Large caldera	Class	0	0.0013986	0.00153846	0	0.000153846	3.84615e-05	3.07692e-05	1.53846e-06
861		GUNILOMBU		1.90336	99.0003	903	Semi-plugged stratocone	Class	0.0233333	0.0224518	0.00242424	0.001443	9.09091e-05	0	0	0
13	263130	GUNTUR		-7.14333	107.84	2249	Open-vent stratocone	Volcano	0.02	0	0	0	0.001	0	0	0	X	X		X
806	265030	GUNUNGAPI WETAR	GUNUNG API; WETAR	-6.64167	126.65	282	Semi-plugged stratocone	Class	0.0233333	0.0224518	0.00242424	0.001443	9.09091e-05	0	0	0	X	X		X
576		GURAIN		7.90833	124.108	1825	Well-plugged stratocone	Class	0.015	0.00227273	0	0.00119048	0.0005	0.000125	0	0
833	275001	HAINAN DAO	LEIQIONG VOLCANIC FIELD	19.7	110.1	65	Distributed cones and fields	Class	0.0466667	0.0151515	0	0	0	0	0	0		X
199		HALIMUN I		-6.7167	106.45	1929	Semi-plugged stratocone	Class	0.0233333	0.0224518	0.00242424	0.001443	9.09091e-05	0	0	0	X
201		HALIMUN II		-6.8167	106.55	1750	Open-vent stratocone	Class	0.077	0.103864	0.01225	0.000714286	0.00015	0	0	0	X
377		HAMIDING		1.63171	127.797	1115	Distributed cones and fields	Class	0.0466667	0.0151515	0	0	0	0	0	0
870		HARAPAN		-4.7326	103.645	1354	Well-plugged stratocone	Class	0.015	0.00227273	0	0.00119048	0.0005	0.000125	0	0
217		HARUMAN		-7.0833	107.95	1218	Distributed cones and fields	Class	0.0466667	0.0151515	0	0	0	0	0	0	X
837	275040	HAUT DONG NAI		11.6	108.2	1000	Distributed cones and fields	Class	0.0466667	0.0151515	0	0	0	0	0	0		X
121	261815	HELATOBA TARUTUNG		2.0333	98.9333	1181	Distributed cones and fields	Class	0.0466667	0.0151515	0	0	0	0	0	0	X	X
967		HINGATUNGAN		10.5858	125.121	666	Well-plugged stratocone	Class	0.015	0.00227273	0	0.00119048	0.0005	0.000125	0	0
933		HIPATLONEH		-8.44916	122.592	276	Semi-plugged stratocone	Class	0.0233333	0.0224518	0.00242424	0.001443	9.09091e-05	0	0	0
83	268052	HIRI		0.9	127.317	630	Semi-plugged stratocone	Class	0.0233333	0.0224518	0.00242424	0.001443	9.09091e-05	0	0	0	X	X
426		HOBAL		-8.37389	123.591	291	Open-vent stratocone	Class	0.077	0.103864	0.01225	0.000714286	0.00015	0	0	0				X
577		HOMAHAN		12.7748	123.963	464	Distributed cones and fields	Class	0.0466667	0.0151515	0	0	0	0	0	0
64	261280	HULUBELU	TANGGAMUS	-5.35	104.6	1040	Well-plugged stratocone	Class	0.015	0.00227273	0	0.00119048	0.0005	0.000125	0	0	X	X
968		HURAW CALDERA		12.0638	125.051	589	Large caldera	Class	0	0.0013986	0.00153846	0	0.000153846	3.84615e-05	3.07692e-05	1.53846e-06
949		HUTAN VOLCANIC FIELD		0.687109	123.499	299	Distributed cones and fields	Class	0.0466667	0.0151515	0	0	0	0	0	0
770	261172	HUTAPANJANG		-2.33333	101.6	2021	Semi-plugged stratocone	Class	0.0233333	0.0224518	0.00242424	0.001443	9.09091e-05	0	0	0		X
321		I LAWUUNG		-8.46483	123.057	880	Semi-plugged stratocone	Class	0.0233333	0.0224518	0.00242424	0.001443	9.09091e-05	0	0	0	X
320		I WAITAMI		-8.4667	122.983	890	Semi-plugged stratocone	Class	0.0233333	0.0224518	0.00242424	0.001443	9.09091e-05	0	0	0	X
578	274050	IBAHOS	PADANG; SABTANG; SUBMARINE VOLCANO WEST OF IBUGOS; DEQUEY; UNNAMED	20.325	121.8	107	Distributed cones and fields	Class	0.0466667	0.0151515	0	0	0	0	0	0	X	X	X
36	268030	IBU		1.4875	127.633	1325	Open-vent stratocone	Volcano	0.02	0.0181818	0	0	0	0	0	0	X	X		X
504		IGONG		7.85417	123.283	770	Distributed cones and fields	Class	0.0466667	0.0151515	0	0	0	0	0	0			X
411	263350	IJEN CALDERA	IDJEN; KAWAH IDJEN; PENDIL; MERAPI II; KENDENG	-8.03265	114.17	2799	Large caldera	Class	0	0.0013986	0.00153846	0	0.000153846	3.84615e-05	3.07692e-05	1.53846e-06	X	X		X
312		ILI KEDANG		-8.21427	123.774	1533	Semi-plugged stratocone	Class	0.0233333	0.0224518	0.00242424	0.001443	9.09091e-05	0	0	0	X
304		ILI MINGGAR		-8.51208	123.285	1020	Semi-plugged stratocone	Class	0.0233333	0.0224518	0.00242424	0.001443	9.09091e-05	0	0	0	X
289	264170	ILI MUDA	ILIMUDA	-8.49429	122.682	1100	Semi-plugged stratocone	Class	0.0233333	0.0224518	0.00242424	0.001443	9.09091e-05	0	0	0	X	X
294		ILI PASENGDAENG		-8.37116	123.028	663	Semi-plugged stratocone	Class	0.0233333	0.0224518	0.00242424	0.001443	9.09091e-05	0	0	0	X
299		ILI SEBURI		-8.32542	123.133	990	Semi-plugged stratocone	Class	0.0233333	0.0224518	0.00242424	0.001443	9.09091e-05	0	0	0	X
404	264220	ILIBOLENG	ILI BOLENG	-8.3455	123.256	1659	Open-vent stratocone	Volcano	0.08	0.127273	0	0	0	0	0	0	X	X		X
803	264240	ILILABALEKAN	ILI LABEKANG	-8.5448	123.383	1018	Semi-plugged stratocone	Class	0.0233333	0.0224518	0.00242424	0.001443	9.09091e-05	0	0	0	X	X
317		ILIN MAPITARA	MAPI	-8.67025	122.476	1472	Semi-plugged stratocone	Class	0.0233333	0.0224518	0.00242424	0.001443	9.09091e-05	0	0	0	X
405	264250	ILIWERUNG		-8.51942	123.562	1018	Semi-plugged stratocone	Volcano	0.02	0.0727273	0	0	0	0	0	0	X	X		X
579		IMBING		7.68333	123.233	700	Distributed cones and fields	Class	0.0466667	0.0151515	0	0	0	0	0	0			X
763	261101	IMUN		2.15648	98.9345	1505	Semi-plugged stratocone	Class	0.0233333	0.0224518	0.00242424	0.001443	9.09091e-05	0	0	0		X
882		INDRAKITA		-7.19477	108.699	646	Well-plugged stratocone	Class	0.015	0.00227273	0	0.00119048	0.0005	0.000125	0	0
277	264080	INERI	INERIE	-8.8782	120.954	2245	Open-vent stratocone	Class	0.077	0.103864	0.01225	0.000714286	0.00015	0	0	0	X	X
581		INIAOAN		7.81667	124.925	1535	Distributed cones and fields	Class	0.0466667	0.0151515	0	0	0	0	0	0			X
964		INIAOAN		7.81923	123.926	1305	Well-plugged stratocone	Class	0.015	0.00227273	0	0.00119048	0.0005	0.000125	0	0
278	264090	INIE LIKA	INIE LIKA	-8.72216	120.974	1559	Well-plugged stratocone	Class	0.015	0.00227273	0	0.00119048	0.0005	0.000125	0	0	X	X
54	274060	IRAYA	MAHATAO	20.4686	122.01	1009	Semi-plugged stratocone	Class	0.0233333	0.0224518	0.00242424	0.001443	9.09091e-05	0	0	0	X	X	X
449	273041	IRIGA	I RIGA	13.4567	123.457	1196	Semi-plugged stratocone	Class	0.0233333	0.0224518	0.00242424	0.001443	9.09091e-05	0	0	0	X	X	X
582		IROSIN CALDERA	MARAUT-BANUA	12.7667	124.117	26	Large caldera	Class	0	0.0013986	0.00153846	0	0.000153846	3.84615e-05	3.07692e-05	1.53846e-06			X
583		ISABEL		13.0223	121.927	72	Distributed cones and fields	Class	0.0466667	0.0151515	0	0	0	0	0	0
48	273042	ISAROG		13.6583	123.383	1966	Semi-plugged stratocone	Class	0.0233333	0.0224518	0.00242424	0.001443	9.09091e-05	0	0	0	X	X	X
166		ISAU - ISAU		-3.96693	103.643	1431	Semi-plugged stratocone	Class	0.0233333	0.0224518	0.00242424	0.001443	9.09091e-05	0	0	0
407	264110	IYA	IYA; G. API	-8.89667	121.645	637	Semi-plugged stratocone	Volcano	0.02	0.00909091	0	0	0	0	0	0	X	X		X
814	268051	JAILOLO		1.08333	127.417	1130	Semi-plugged stratocone	Class	0.0233333	0.0224518	0.00242424	0.001443	9.09091e-05	0	0	0		X
395		JALAJALA		14.3374	121.328	250	Semi-plugged stratocone	Class	0.0233333	0.0224518	0.00242424	0.001443	9.09091e-05	0	0	0
584		JANAGDAN		11.1	124.717	1200	Semi-plugged stratocone	Class	0.0233333	0.0224518	0.00242424	0.001443	9.09091e-05	0	0	0
84	270010	JOLO	PITOGO; SANDAHAN; UKAN; KAUSAKAR; MAHALA; TUKAY; MAKAM; TALIPAO; PANAMAO; SULU	6.01333	121.057	811	Distributed cones and fields	Class	0.0466667	0.0151515	0	0	0	0	0	0	X	X	X
585		JORMAJAN		12.7588	123.996	750	Semi-plugged stratocone	Class	0.0233333	0.0224518	0.00242424	0.001443	9.09091e-05	0	0	0
586		JUBAN		12.8	123.933	844	Semi-plugged stratocone	Class	0.0233333	0.0224518	0.00242424	0.001443	9.09091e-05	0	0	0			X
281		K. LAMBO		-8.6667	121.3	2361	Semi-plugged stratocone	Class	0.0233333	0.0224518	0.00242424	0.001443	9.09091e-05	0	0	0	X
6	261220	KABA		-3.51667	102.617	1952	Semi-plugged stratocone	Volcano	0.06	0.109091	0	0	0	0	0	0	X	X		X
859		KABANJAHE VOLCANIC FIELD		3.07239	98.5226	1173	Distributed cones and fields	Class	0.0466667	0.0151515	0	0	0	0	0	0
588		KABARITAN		7.8766	124.671	1157	Distributed cones and fields	Class	0.0466667	0.0151515	0	0	0	0	0	0
349		KAJOGA		-1.6	120.917	2563	Distributed cones and fields	Class	0.0466667	0.0151515	0	0	0	0	0	0
346		KALANDO		-2.05964	119.385	2963	Semi-plugged stratocone	Class	0.0233333	0.0224518	0.00242424	0.001443	9.09091e-05	0	0	0
900		KALAS		-8.90036	117.143	878	Semi-plugged stratocone	Class	0.0233333	0.0224518	0.00242424	0.001443	9.09091e-05	0	0	0
458	271061	KALATUNGAN		7.95	124.8	2824	Semi-plugged stratocone	Class	0.0233333	0.0224518	0.00242424	0.001443	9.09091e-05	0	0	0		X	X
215		KALENDONG		-7.05	107.917	1249	Distributed cones and fields	Class	0.0466667	0.0151515	0	0	0	0	0	0	X
589		KAMAWI		5.81167	121.217	71	Distributed cones and fields	Class	0.0466667	0.0151515	0	0	0	0	0	0			X
345		KAMBUNO		-2.37821	120.099	2950	Semi-plugged stratocone	Class	0.0233333	0.0224518	0.00242424	0.001443	9.09091e-05	0	0	0
450	272020	KANLAON	CANLAON; CAMIGUIN I	10.4117	123.132	2435	Semi-plugged stratocone	Volcano	0.16	0.190909	0	0	0	0	0	0		X	X
204		KANTJANA I		-6.8833	107.05	1233	Distributed cones and fields	Class	0.0466667	0.0151515	0	0	0	0	0	0	X
212		KANTJANA II		-7.3167	107.633	2182	Semi-plugged stratocone	Class	0.0233333	0.0224518	0.00242424	0.001443	9.09091e-05	0	0	0
881		KARACAK		-7.26556	107.976	1701	Well-plugged stratocone	Class	0.015	0.00227273	0	0.00119048	0.0005	0.000125	0	0
65	263020	KARANG		-6.26888	106.051	1778	Semi-plugged stratocone	Class	0.0233333	0.0224518	0.00242424	0.001443	9.09091e-05	0	0	0	X	X
810	267020	KARANGETANG	API SIAU; KARANGETANG	2.78333	125.4	1784	Open-vent stratocone	Volcano	0.2	0.254545	0.03	0	0	0	0	0	X	X		X
388		KASIBOI		10.8833	124.9	232	Semi-plugged stratocone	Class	0.0233333	0.0224518	0.00242424	0.001443	9.09091e-05	0	0	0
590		KASIBOR		10.8667	124.883	845	Semi-plugged stratocone	Class	0.0233333	0.0224518	0.00242424	0.001443	9.09091e-05	0	0	0			X
347		KASINTURU		-2.03158	119.86	2855	Semi-plugged stratocone	Class	0.0233333	0.0224518	0.00242424	0.001443	9.09091e-05	0	0	0	X
411.1	263350	KAWAH IDJEN		-8.05796	114.242	2160	Open-vent stratocone	Volcano	0.1	0.00909091	0	0	0	0	0	0	X
225		KAWAH KAMODJANG		-7.1333	107.8	1730	Semi-plugged stratocone	Class	0.0233333	0.0224518	0.00242424	0.001443	9.09091e-05	0	0	0	X
783	263160	KAWAH KARAHA		-7.11667	108.083	1155	Semi-plugged stratocone	Class	0.0233333	0.0224518	0.00242424	0.001443	9.09091e-05	0	0	0		X
211	263110	KAWAH MANUK	KAWAH MANUK; KENDANG	-7.2333	107.717	2608	Semi-plugged stratocone	Class	0.0233333	0.0224518	0.00242424	0.001443	9.09091e-05	0	0	0	X	X
297		KAWALELO		-8.41776	122.867	990	Semi-plugged stratocone	Class	0.0233333	0.0224518	0.00242424	0.001443	9.09091e-05	0	0	0
788	263281	KAWI-BUTAK	KAWI	-7.91667	112.45	2651	Semi-plugged stratocone	Class	0.0233333	0.0224518	0.00242424	0.001443	9.09091e-05	0	0	0	X	X
955		KAYUBESI		1.53602	125.06	298	Semi-plugged stratocone	Class	0.0233333	0.0224518	0.00242424	0.001443	9.09091e-05	0	0	0
886		KELATAKAN		-8.21016	114.504	1444	Semi-plugged stratocone	Class	0.0233333	0.0224518	0.00242424	0.001443	9.09091e-05	0	0	0
287	264140	KELI MUTU	KELIMUTU	-8.76912	121.808	1640	Well-plugged stratocone	Volcano	0.06	0.0909091	0.02	0	0	0	0	0	X	X		X
70	263280	KELUT	KELUD; KELU	-7.93333	112.308	1731	Semi-plugged stratocone	Volcano	0	0	0	0	0	0	0	0	X	X		X
880		KENDENG		-7.10716	107.293	1645	Well-plugged stratocone	Class	0.015	0.00227273	0	0.00119048	0.0005	0.000125	0	0
196		KENDENG		-6.76691	106.526	1370	Semi-plugged stratocone	Class	0.0233333	0.0224518	0.00242424	0.001443	9.09091e-05	0	0	0
418	261170	KERINCI	KERINTJI; BT. BUTAK	-1.69722	101.264	3800	Open-vent stratocone	Volcano	0.1	0.181818	0	0	0	0	0	0	X	X		X
197		KIARABERES-GAGAK		-6.7333	106.65	1511	Semi-plugged stratocone	Class	0.0233333	0.0224518	0.00242424	0.001443	9.09091e-05	0	0	0	X
593		KIDONGIN		7.75833	124.817	1144	Distributed cones and fields	Class	0.0466667	0.0151515	0	0	0	0	0	0			X
594		KILAKRON		7.95833	124.875	2329	Semi-plugged stratocone	Class	0.0233333	0.0224518	0.00242424	0.001443	9.09091e-05	0	0	0			X
309		KIMA		-8.3976	123.676	527	Semi-plugged stratocone	Class	0.0233333	0.0224518	0.00242424	0.001443	9.09091e-05	0	0	0	X
595		KIRIKITE		11.95	124.367	202	Distributed cones and fields	Class	0.0466667	0.0151515	0	0	0	0	0	0			X
596		KITABUD		7.285	124.662	1167	Semi-plugged stratocone	Class	0.0233333	0.0224518	0.00242424	0.001443	9.09091e-05	0	0	0
591		KITANGLAD	KATANGLAD	8.12833	124.925	2938	Well-plugged stratocone	Class	0.015	0.00227273	0	0.00119048	0.0005	0.000125	0	0			X
59	266120	KLABAT		1.46667	125.033	1995	Semi-plugged stratocone	Class	0.0233333	0.0224518	0.00242424	0.001443	9.09091e-05	0	0	0	X	X
597		KNOB PEAK		12.4667	121.267	917	Well-plugged stratocone	Class	0.015	0.00227273	0	0.00119048	0.0005	0.000125	0	0			X
926		KOTTO		-8.86041	121.325	438	Semi-plugged stratocone	Class	0.0233333	0.0224518	0.00242424	0.001443	9.09091e-05	0	0	0
8	262000	KRAKATAU		-6.10167	105.423	0	Large caldera	Volcano	0.12	0.272727	0.01	0	0	0	0	0		X
845	281031	KUEISHANTAO		24.85	121.917	401	Open-vent stratocone	Class	0.077	0.103864	0.01225	0.000714286	0.00015	0	0	0		X
886		KUKUSAN		-7.99786	114.235	499	Semi-plugged stratocone	Class	0.0233333	0.0224518	0.00242424	0.001443	9.09091e-05	0	0	0
181		KUKUSAN I		-4.90105	104.062	1402	Well-plugged stratocone	Class	0.015	0.00227273	0	0.00119048	0.0005	0.000125	0	0
127		KULABU		0.471588	99.8975	2177	Semi-plugged stratocone	Class	0.0233333	0.0224518	0.00242424	0.001443	9.09091e-05	0	0	0
961		KUMALARANG		7.80581	123.156	601	Semi-plugged stratocone	Class	0.0233333	0.0224518	0.00242424	0.001443	9.09091e-05	0	0	0
769	261171	KUNYIT	KUNJIT	-2.27541	101.489	2151	Semi-plugged stratocone	Class	0.0233333	0.0224518	0.00242424	0.001443	9.09091e-05	0	0	0	X	X
601		LABI		10.9387	124.476	1300	Semi-plugged stratocone	Class	0.0233333	0.0224518	0.00242424	0.001443	9.09091e-05	0	0	0
57		LABO		14.0167	122.783	942	Semi-plugged stratocone	Class	0.0233333	0.0224518	0.00242424	0.001443	9.09091e-05	0	0	0	X		X
929		LADAT		-8.70679	122.296	355	Semi-plugged stratocone	Class	0.0233333	0.0224518	0.00242424	0.001443	9.09091e-05	0	0	0
831	273080	LAGUNA CALDERA	TALIM; JALAJALA	14.4167	121.267	743	Large caldera	Class	0	0.0013986	0.00153846	0	0.000153846	3.84615e-05	3.07692e-05	1.53846e-06		X	X
604		LAGUNA VOLCANIC FIELD	LAGM; ANILAO HILL	14.0625	121.263	200	Distributed cones and fields	Class	0.0466667	0.0151515	0	0	0	0	0	0			X
907		LAMBUWA		-8.34787	118.48	987	Semi-plugged stratocone	Class	0.0233333	0.0224518	0.00242424	0.001443	9.09091e-05	0	0	0
72	263320	LAMONGAN	TARUB	-7.97917	113.342	1651	Semi-plugged stratocone	Volcano	0	0.0727273	0.02	0	0	0	0	0	X	X
72.1		LAMONGAN MAAR FIELD		-7.97917	113.342	1291	Distributed cones and fields	Class	0.0466667	0.0151515	0	0	0	0	0	0
605		LANAO CONE FIELDS	LANCF	7.825	123.75	498	Distributed cones and fields	Class	0.0466667	0.0151515	0	0	0	0	0	0			X
957		LANSA		-0.728912	127.655	20	Semi-plugged stratocone	Class	0.0233333	0.0224518	0.00242424	0.001443	9.09091e-05	0	0	0
137		LANTIK		-0.728567	100.459	1707	Semi-plugged stratocone	Class	0.0233333	0.0224518	0.00242424	0.001443	9.09091e-05	0	0	0
747		LAPAC	LAPAK	5.51667	120.76	357	Distributed cones and fields	Class	0.0466667	0.0151515	0	0	0	0	0	0			X
341		LAPOSO		-4.4854	119.794	1395	Semi-plugged stratocone	Class	0.0233333	0.0224518	0.00242424	0.001443	9.09091e-05	0	0	0	X
233		LAS EM		-6.6833	111.517	806	Well-plugged stratocone	Class	0.015	0.00227273	0	0.00119048	0.0005	0.000125	0	0	X
268		LATALIBO		-8.56107	119.498	735	Large caldera	Class	0	0.0013986	0.00153846	0	0.000153846	3.84615e-05	3.07692e-05	1.53846e-06	X
342		LATIMODJONG	RANTEMARIO	-3.48283	120.097	3300	Semi-plugged stratocone	Class	0.0233333	0.0224518	0.00242424	0.001443	9.09091e-05	0	0	0	X
42		LATUKAN		7.65	124.45	2338	Semi-plugged stratocone	Class	0.0233333	0.0224518	0.00242424	0.001443	9.09091e-05	0	0	0	X	X	X
316		LAU		-8.68647	122.394	1448	Semi-plugged stratocone	Class	0.0233333	0.0224518	0.00242424	0.001443	9.09091e-05	0	0	0	X
606		LAUAAN		11.5167	124.517	1177	Semi-plugged stratocone	Class	0.0233333	0.0224518	0.00242424	0.001443	9.09091e-05	0	0	0
19	263260	LAWU		-7.625	111.192	3265	Well-plugged stratocone	Class	0.015	0.00227273	0	0.00119048	0.0005	0.000125	0	0	X	X		X
834	275010	LEIZHOU BANDAO	LEIQIONG VOLCANIC FIELD	20.7833	110.167	259	Distributed cones and fields	Class	0.0466667	0.0151515	0	0	0	0	0	0		X
822	271031	LEONARD RANGE	LEONARD KNIASEFF	7.38167	126.047	1080	Well-plugged stratocone	Class	0.015	0.00227273	0	0.00119048	0.0005	0.000125	0	0		X
935		LERABOLENG		-8.36928	122.803	936	Semi-plugged stratocone	Class	0.0233333	0.0224518	0.00242424	0.001443	9.09091e-05	0	0	0
292	264200	LERO BOLENG	LERO BOLENG	-8.35465	122.852	1117	Semi-plugged stratocone	Class	0.0233333	0.0224518	0.00242424	0.001443	9.09091e-05	0	0	0	X	X		X
902		LESUNG		-8.28207	115.109	1651	Semi-plugged stratocone	Class	0.0233333	0.0224518	0.00242424	0.001443	9.09091e-05	0	0	0
913		LETUHO		-8.6319	119.389	11	Well-plugged stratocone	Class	0.015	0.00227273	0	0.00119048	0.0005	0.000125	0	0
288		LEWOBUNGA		-8.15	122.917	811	Semi-plugged stratocone	Class	0.0233333	0.0224518	0.00242424	0.001443	9.09091e-05	0	0	0	X
284		LEWOLAGA		-8.39374	122.727	880	Semi-plugged stratocone	Class	0.0233333	0.0224518	0.00242424	0.001443	9.09091e-05	0	0	0	X
932		LEWOMADOBLOLON		-8.40883	122.637	451	Semi-plugged stratocone	Class	0.0233333	0.0224518	0.00242424	0.001443	9.09091e-05	0	0	0
801		LEWOTOBI		-8.55485	122.781	1703	Open-vent stratocone	Class	0.077	0.103864	0.01225	0.000714286	0.00015	0	0	0
409	264230	LEWOTOLO	ILI LEWOTOLO	-8.27167	123.505	1423	Semi-plugged stratocone	Class	0.0233333	0.0224518	0.00242424	0.001443	9.09091e-05	0	0	0	X	X		X
607		LIGAO CONE FIELDS	LIGCF	13.2042	123.525	283	Distributed cones and fields	Class	0.0466667	0.0151515	0	0	0	0	0	0			X
608		LIGNON	MT. LINGUION	13.1621	123.728	156	Distributed cones and fields	Class	0.0466667	0.0151515	0	0	0	0	0	0			X
609		LIGUAYEN	LINGUAYAN	13.7	121.183	968	Semi-plugged stratocone	Class	0.0233333	0.0224518	0.00242424	0.001443	9.09091e-05	0	0	0			X
235		LIMAS		-7.8	111.817	2162	Well-plugged stratocone	Class	0.015	0.00227273	0	0.00119048	0.0005	0.000125	0	0
610		LIMLINGAN		15.7833	120.875	135	Distributed cones and fields	Class	0.0466667	0.0151515	0	0	0	0	0	0
611		LINAWAN		6.31667	121.925	112	Semi-plugged stratocone	Class	0.0233333	0.0224518	0.00242424	0.001443	9.09091e-05	0	0	0			X
479		LIPA HILL	ANILAO HILL	13.9093	121.179	358	Distributed cones and fields	Class	0.0466667	0.0151515	0	0	0	0	0	0
335		LITTIWAI		-7.7	126.583	1418	Semi-plugged stratocone	Class	0.0233333	0.0224518	0.00242424	0.001443	9.09091e-05	0	0	0
872		LIU		-5.03163	104.006	1078	Well-plugged stratocone	Class	0.015	0.00227273	0	0.00119048	0.0005	0.000125	0	0
613		LOBI		11.0137	124.81	1300	Well-plugged stratocone	Class	0.015	0.00227273	0	0.00119048	0.0005	0.000125	0	0
614		LOBO		13.6833	121.3	972	Semi-plugged stratocone	Class	0.0233333	0.0224518	0.00242424	0.001443	9.09091e-05	0	0	0			X
80	266100	LOKON-EMPUNG	LOKON	1.35833	124.792	1580	Open-vent stratocone	Volcano	0	0	0.01	0.0047619	0	0	0	0	X	X		X
340		LOMPOBATANG		-5.34617	119.932	2871	Semi-plugged stratocone	Class	0.0233333	0.0224518	0.00242424	0.001443	9.09091e-05	0	0	0	X
841	275090	LOWER CHINDWIN		22.2833	95.1	385	Distributed cones and fields	Class	0.0466667	0.0151515	0	0	0	0	0	0		X
295		LOWOKUMA VOLCANIC FIELD		-8.43685	123.322	774	Distributed cones and fields	Class	0.0466667	0.0151515	0	0	0	0	0	0
764	261111	LUBUKRAYA		1.47778	99.2092	1862	Semi-plugged stratocone	Class	0.0233333	0.0224518	0.00242424	0.001443	9.09091e-05	0	0	0		X
616		LUGUS		5.68333	120.833	297	Semi-plugged stratocone	Class	0.0233333	0.0224518	0.00242424	0.001443	9.09091e-05	0	0	0			X
163	261240	LUMUT BALAI	BUKIT;BUKIT LUMUT BALAI; MARGA BAJUR	-4.17704	103.504	2055	Open-vent stratocone	Class	0.077	0.103864	0.01225	0.000714286	0.00015	0	0	0	X	X
792	263321	LURUS		-7.73333	113.583	539	Distributed cones and fields	Class	0.0466667	0.0151515	0	0	0	0	0	0		X
847		LVDAO		22.6586	121.487	184	Semi-plugged stratocone	Class	0.0233333	0.0224518	0.00242424	0.001443	9.09091e-05	0	0	0
618		MABUDIS		20.9333	121.917	234	Distributed cones and fields	Class	0.0466667	0.0151515	0	0	0	0	0	0			X
619		MACAPE		11.2167	124.683	315	Semi-plugged stratocone	Class	0.0233333	0.0224518	0.00242424	0.001443	9.09091e-05	0	0	0
654		MACAPILI	MACAPILI	13.2016	121.415	490	Semi-plugged stratocone	Class	0.0233333	0.0224518	0.00242424	0.001443	9.09091e-05	0	0	0			X
620		MACOLOD	MAKULOT; MACOLOG	13.9167	121.05	693	Semi-plugged stratocone	Class	0.0233333	0.0224518	0.00242424	0.001443	9.09091e-05	0	0	0			X
621		MAESTRE DE CAMPO		12.9267	121.71	343	Semi-plugged stratocone	Class	0.0233333	0.0224518	0.00242424	0.001443	9.09091e-05	0	0	0
622		MAGAMPAO		7.61833	124.598	1468	Semi-plugged stratocone	Class	0.0233333	0.0224518	0.00242424	0.001443	9.09091e-05	0	0	0
459	272070	MAHAGNAO	LOBI; LABI; MAAGONOC; CANCAJANAG; JANAGDAN; ALTO; LAAO; PROTO-LABI; MACAPE; OPOW	10.8958	125.867	860	Semi-plugged stratocone	Class	0.0233333	0.0224518	0.00242424	0.001443	9.09091e-05	0	0	0	X	X	X
624		MAHATAO		20.43	121.967	165	Distributed cones and fields	Class	0.0466667	0.0151515	0	0	0	0	0	0
35	266110	MAHAWU		1.35833	124.858	1324	Semi-plugged stratocone	Volcano	0.02	0.0181818	0	0	0	0	0	0	X	X		X
364		MAITARA		0.116667	127.7	33	Semi-plugged stratocone	Class	0.0233333	0.0224518	0.00242424	0.001443	9.09091e-05	0	0	0	X
40	271040	MAKATURING		7.64667	124.317	1940	Semi-plugged stratocone	Class	0.0233333	0.0224518	0.00242424	0.001443	9.09091e-05	0	0	0	X	X	X
81	268070	MAKIAN	KIE BESI	0.316666	127.4	1357	Semi-plugged stratocone	Volcano	0	0	0	0	0.001	0	0	0	X	X		X
626		MAKILING	MAQUILING; PANSO	14.1333	121.2	820	Semi-plugged stratocone	Class	0.0233333	0.0224518	0.00242424	0.001443	9.09091e-05	0	0	0	X		X
66	263081	MALABAR		-7.13333	107.65	2343	Semi-plugged stratocone	Class	0.0233333	0.0224518	0.00242424	0.001443	9.09091e-05	0	0	0	X	X
628		MALABSING		18.859	121.878	510	Distributed cones and fields	Class	0.0466667	0.0151515	0	0	0	0	0	0			X
629		MALAMBO		7.65333	125.312	900	Distributed cones and fields	Class	0.0466667	0.0151515	0	0	0	0	0	0			X
789	263292	MALANG PLAIN		-8.01667	112.683	680	Distributed cones and fields	Class	0.0466667	0.0151515	0	0	0	0	0	0		X
630		MALASIMBO		13.4537	120.901	1099	Semi-plugged stratocone	Class	0.0233333	0.0224518	0.00242424	0.001443	9.09091e-05	0	0	0			X
947		MALENTENG		-5.12704	119.874	1223	Semi-plugged stratocone	Class	0.0233333	0.0224518	0.00242424	0.001443	9.09091e-05	0	0	0
632		MALEPUNYO		13.95	121.233	963	Open-vent stratocone	Class	0.077	0.103864	0.01225	0.000714286	0.00015	0	0	0			X
633		MALIBAO		6.19167	124.9	1500	Semi-plugged stratocone	Class	0.0233333	0.0224518	0.00242424	0.001443	9.09091e-05	0	0	0
391		MALINAO	BUHI; TAKIT	13.4167	123.6	1548	Semi-plugged stratocone	Class	0.0233333	0.0224518	0.00242424	0.001443	9.09091e-05	0	0	0	X		X
456	271071	MALINDANG	NORTH; ZAMBOANGA DEL SUR; AMPIRO	8.21667	123.633	2404	Semi-plugged stratocone	Class	0.0233333	0.0224518	0.00242424	0.001443	9.09091e-05	0	0	0		X	X
826	273044	MALINDIG	MARLANGA	13.24	122.018	1157	Semi-plugged stratocone	Class	0.0233333	0.0224518	0.00242424	0.001443	9.09091e-05	0	0	0		X	X
354		MALING		0.705932	120.888	2707	Semi-plugged stratocone	Class	0.0233333	0.0224518	0.00242424	0.001443	9.09091e-05	0	0	0
766	261121	MALINTANG	G. MALINTANG	0.466666	99.6667	1983	Semi-plugged stratocone	Class	0.0233333	0.0224518	0.00242424	0.001443	9.09091e-05	0	0	0		X
378		MALUPANG WARIRANG		1.6667	127.833	1087	Semi-plugged stratocone	Class	0.0233333	0.0224518	0.00242424	0.001443	9.09091e-05	0	0	0	X
635		MAMBAJAO		9.183	124.717	1525	Semi-plugged stratocone	Class	0.0233333	0.0224518	0.00242424	0.001443	9.09091e-05	0	0	0			X
958		MAMUYA		1.7827	127.918	750	Semi-plugged stratocone	Class	0.0233333	0.0224518	0.00242424	0.001443	9.09091e-05	0	0	0
951		MANADO CALDERA		1.51373	124.744	0	Large caldera	Class	0	0.0013986	0.00153846	0	0.000153846	3.84615e-05	3.07692e-05	1.53846e-06
952		MANADO TUA DUA		1.63298	124.696	1	Distributed cones and fields	Class	0.0466667	0.0151515	0	0	0	0	0	0
43	272030	MANDALAGAN		10.65	123.25	1885	Semi-plugged stratocone	Class	0.0233333	0.0224518	0.00242424	0.001443	9.09091e-05	0	0	0	X	X	X
213		MANDALAGIRI		-7.40973	107.796	1813	Semi-plugged stratocone	Class	0.0233333	0.0224518	0.00242424	0.001443	9.09091e-05	0	0	0
218		MANDALAWANGI		-7.05	107.867	1663	Semi-plugged stratocone	Class	0.0233333	0.0224518	0.00242424	0.001443	9.09091e-05	0	0	0	X
869		MANDIANGIN		-4.01679	103.017	1757	Semi-plugged stratocone	Class	0.0233333	0.0224518	0.00242424	0.001443	9.09091e-05	0	0	0
306		MANDIRI		-8.31351	122.966	1162	Semi-plugged stratocone	Class	0.0233333	0.0224518	0.00242424	0.001443	9.09091e-05	0	0	0
329		MANGA		-8.4333	123.133	465	Semi-plugged stratocone	Class	0.0233333	0.0224518	0.00242424	0.001443	9.09091e-05	0	0	0	X
637		MANGABAN		8.59796	125.097	780	Well-plugged stratocone	Class	0.015	0.00227273	0	0.00119048	0.0005	0.000125	0	0
132		MANINDJAU	D. MANINDJAU	-0.35	100.2	454	Large caldera	Class	0	0.0013986	0.00153846	0	0.000153846	3.84615e-05	3.07692e-05	1.53846e-06	X
638		MANTABUAN		5.02925	120.206	1	Semi-plugged stratocone	Class	0.0233333	0.0224518	0.00242424	0.001443	9.09091e-05	0	0	0
32	265080	MANUK		-5.53333	130.292	282	Semi-plugged stratocone	Class	0.0233333	0.0224518	0.00242424	0.001443	9.09091e-05	0	0	0	X	X		X
640		MARANAT		7.7917	124.567	1858	Well-plugged stratocone	Class	0.015	0.00227273	0	0.00119048	0.0005	0.000125	0	0			X
134	261140	MARAPI (MERAPI)	MERAPI	-0.3833	100.467	2891	Open-vent stratocone	Class	0.077	0.103864	0.01225	0.000714286	0.00015	0	0	0	X	X		X
641		MARAUT-BANUA		12.0477	124.154	44	Distributed cones and fields	Class	0.0466667	0.0151515	0	0	0	0	0	0
82	268062	MARE		0.566666	127.4	308	Distributed cones and fields	Class	0.0466667	0.0151515	0	0	0	0	0	0	X	X
167		MARGA BAJUR		-5.81155	104.84	269	Semi-plugged stratocone	Class	0.0233333	0.0224518	0.00242424	0.001443	9.09091e-05	0	0	0
750		MARIPIPI		11.8	124.333	924	Semi-plugged stratocone	Class	0.0233333	0.0224518	0.00242424	0.001443	9.09091e-05	0	0	0			X
460	273081	MARIVELES		14.5167	120.467	1388	Semi-plugged stratocone	Class	0.0233333	0.0224518	0.00242424	0.001443	9.09091e-05	0	0	0		X	X
643		MARIYUG		7.57667	124.592	1490	Distributed cones and fields	Class	0.0466667	0.0151515	0	0	0	0	0	0			X
943		MARU		-8.30174	124.342	234	Well-plugged stratocone	Class	0.015	0.00227273	0	0.00119048	0.0005	0.000125	0	0
47	273031	MASARAGA		13.3099	123.594	1328	Semi-plugged stratocone	Class	0.0233333	0.0224518	0.00242424	0.001443	9.09091e-05	0	0	0	X	X	X
644		MATANAL		6.62078	122.301	611	Semi-plugged stratocone	Class	0.0233333	0.0224518	0.00242424	0.001443	9.09091e-05	0	0	0
647		MATAREM	MAFAREM; MAHTAREM	20.3833	121.933	459	Open-vent stratocone	Class	0.077	0.103864	0.01225	0.000714286	0.00015	0	0	0			X
906		MATLIA		-8.38748	118.411	675	Semi-plugged stratocone	Class	0.0233333	0.0224518	0.00242424	0.001443	9.09091e-05	0	0	0
39	271020	MATUTUM		6.36078	125.076	2286	Semi-plugged stratocone	Class	0.0233333	0.0224518	0.00242424	0.001443	9.09091e-05	0	0	0	X	X	X
46	273030	MAYON		13.2567	123.685	2462	Open-vent stratocone	Volcano	0	0	0	0	0	0.0001	0.0001	0	X	X	X
332		MBANA		-10.0333	120.45	832	Distributed cones and fields	Class	0.0466667	0.0151515	0	0	0	0	0	0
921		MBENGONGANGA		-8.84376	120.743	537	Well-plugged stratocone	Class	0.015	0.00227273	0	0.00119048	0.0005	0.000125	0	0
927		MBOTUWE		-8.79301	121.643	614	Well-plugged stratocone	Class	0.015	0.00227273	0	0.00119048	0.0005	0.000125	0	0
939		MENALAKAWAN		-8.53548	122.904	250	Semi-plugged stratocone	Class	0.0233333	0.0224518	0.00242424	0.001443	9.09091e-05	0	0	0
18	263250	MERAPI I		-7.54167	110.442	2968	Open-vent stratocone	Volcano	0.16	0.327273	0.03	0.0047619	0.001	0	0	0	X	X		X
22		MERAPI II		-8.06469	114.258	2968	Semi-plugged stratocone	Class	0.0233333	0.0224518	0.00242424	0.001443	9.09091e-05	0	0	0	X
17	263240	MERBABU		-7.45	110.433	3145	Open-vent stratocone	Class	0.077	0.103864	0.01225	0.000714286	0.00015	0	0	0	X	X		X
257		MERBUK		-8.22738	114.651	1386	Semi-plugged stratocone	Class	0.0233333	0.0224518	0.00242424	0.001443	9.09091e-05	0	0	0
866		MERGA SEKTI		-3.31301	102.248	1314	Semi-plugged stratocone	Class	0.0233333	0.0224518	0.00242424	0.001443	9.09091e-05	0	0	0
105		MERUBAI		3.25676	98.435	1720	Well-plugged stratocone	Class	0.015	0.00227273	0	0.00119048	0.0005	0.000125	0	0
153		MESURAI		-2.50266	101.858	2900	Well-plugged stratocone	Class	0.015	0.00227273	0	0.00119048	0.0005	0.000125	0	0
874		METRO VOLCANIC FIELD		-5.27599	105.6	152	Distributed cones and fields	Class	0.0466667	0.0151515	0	0	0	0	0	0
649		MICBACAN		7.725	123.9	500	Well-plugged stratocone	Class	0.015	0.00227273	0	0.00119048	0.0005	0.000125	0	0
915		MOTANG		-8.81031	119.788	139	Semi-plugged stratocone	Class	0.0233333	0.0224518	0.00242424	0.001443	9.09091e-05	0	0	0
362	268063	MOTI	MOTIR	0.45	127.4	690	Semi-plugged stratocone	Class	0.0233333	0.0224518	0.00242424	0.001443	9.09091e-05	0	0	0	X	X
325		MUDA		-8.48001	122.761	800	Semi-plugged stratocone	Class	0.0233333	0.0224518	0.00242424	0.001443	9.09091e-05	0	0	0
274		MUNGA		-8.39852	120.565	1084	Semi-plugged stratocone	Class	0.0233333	0.0224518	0.00242424	0.001443	9.09091e-05	0	0	0	X
787	263251	MURIA	MURTA	-6.61667	110.883	1625	Semi-plugged stratocone	Class	0.0233333	0.0224518	0.00242424	0.001443	9.09091e-05	0	0	0	X	X
451	271070	MUSUAN	CALAYO; KABARITAN; PUDUNG	7.87667	125.068	646	Semi-plugged stratocone	Class	0.0233333	0.0224518	0.00242424	0.001443	9.09091e-05	0	0	0	X	X	X
652		NALUSBITAN		13.8954	122.751	329	Semi-plugged stratocone	Class	0.0233333	0.0224518	0.00242424	0.001443	9.09091e-05	0	0	0
901		NANGI		-8.40715	116.55	1560	Well-plugged stratocone	Class	0.015	0.00227273	0	0.00119048	0.0005	0.000125	0	0
759	260001	NARCONDUM		13.4333	94.2833	710	Semi-plugged stratocone	Class	0.0233333	0.0224518	0.00242424	0.001443	9.09091e-05	0	0	0		X
461	273082	NATIB		14.7167	120.4	1253	Large caldera	Class	0	0.0013986	0.00153846	0	0.000153846	3.84615e-05	3.07692e-05	1.53846e-06		X	X
851		NAUJAN		13.254	121.356	301	Semi-plugged stratocone	Class	0.0233333	0.0224518	0.00242424	0.001443	9.09091e-05	0	0	0
655		NAVARO		6.39167	125.017	1122	Semi-plugged stratocone	Class	0.0233333	0.0224518	0.00242424	0.001443	9.09091e-05	0	0	0			X
920		NDEKI		-8.83316	120.643	537	Semi-plugged stratocone	Class	0.0233333	0.0224518	0.00242424	0.001443	9.09091e-05	0	0	0
925		NDORA		-8.75249	121.323	778	Semi-plugged stratocone	Class	0.0233333	0.0224518	0.00242424	0.001443	9.09091e-05	0	0	0
751		NEGRON		15.0922	120.369	1583	Semi-plugged stratocone	Class	0.0233333	0.0224518	0.00242424	0.001443	9.09091e-05	0	0	0			X
656		NELANGCAPAN		9.93333	125.268	687	Open-vent stratocone	Class	0.077	0.103864	0.01225	0.000714286	0.00015	0	0	0			X
310		NERIA VOLCANIC FIELD		-8.30228	123.585	669	Distributed cones and fields	Class	0.0466667	0.0151515	0	0	0	0	0	0
924		NGALI		-8.90907	121.041	1041	Semi-plugged stratocone	Class	0.0233333	0.0224518	0.00242424	0.001443	9.09091e-05	0	0	0
30	265060	NILA		-6.73333	129.5	781	Semi-plugged stratocone	Volcano	0	0.0181818	0	0	0	0	0	0	X	X		X
350		NOKILALAKI		-1.25547	120.166	3311	Semi-plugged stratocone	Class	0.0233333	0.0224518	0.00242424	0.001443	9.09091e-05	0	0	0	X
657		NORTH	BATANES	21.0667	121.933	263	Distributed cones and fields	Class	0.0466667	0.0151515	0	0	0	0	0	0			X
286	264130	NUAPU	NDETU NAPU	-8.66607	121.798	750	Semi-plugged stratocone	Class	0.0233333	0.0224518	0.00242424	0.001443	9.09091e-05	0	0	0	X	X
356		NUNUKA		0.427301	123.761	1606	Semi-plugged stratocone	Class	0.0233333	0.0224518	0.00242424	0.001443	9.09091e-05	0	0	0	X
353		OGOAMAS		0.577605	120.205	2565	Semi-plugged stratocone	Class	0.0233333	0.0224518	0.00242424	0.001443	9.09091e-05	0	0	0
896		OLAT LEMAKSEPANG		-8.43916	117.204	661	Semi-plugged stratocone	Class	0.0233333	0.0224518	0.00242424	0.001443	9.09091e-05	0	0	0
895		OLAT REA		-8.46013	117.514	331	Semi-plugged stratocone	Class	0.0233333	0.0224518	0.00242424	0.001443	9.09091e-05	0	0	0
898		OLET JARANPUSANG		-8.79628	117.704	920	Well-plugged stratocone	Class	0.015	0.00227273	0	0.00119048	0.0005	0.000125	0	0
263		OLET TAKAN		-8.8833	117.517	1400	Distributed cones and fields	Class	0.0466667	0.0151515	0	0	0	0	0	0
372		ONU		-1.3167	127.433	0	Distributed cones and fields	Class	0.0466667	0.0151515	0	0	0	0	0	0	X
660		OPOW		11.9127	124.301	553	Semi-plugged stratocone	Class	0.0233333	0.0224518	0.00242424	0.001443	9.09091e-05	0	0	0
661		OSMENA		11.4202	124.527	380	Distributed cones and fields	Class	0.0466667	0.0151515	0	0	0	0	0	0
912		OTOTA		-8.73401	119.406	0	Well-plugged stratocone	Class	0.015	0.00227273	0	0.00119048	0.0005	0.000125	0	0
662	271090	PACO	MANLAYAO	9.59333	125.52	524	Semi-plugged stratocone	Class	0.0233333	0.0224518	0.00242424	0.001443	9.09091e-05	0	0	0		X	X
862		PADANGBUSUH		-0.294881	100.533	676	Well-plugged stratocone	Class	0.015	0.00227273	0	0.00119048	0.0005	0.000125	0	0
664		PAGYASNGAN		6.53333	125.347	783	Semi-plugged stratocone	Class	0.0233333	0.0224518	0.00242424	0.001443	9.09091e-05	0	0	0
665		PALAY-PALAY	MATAAS NA GULOD	14.25	120.65	648	Open-vent stratocone	Class	0.077	0.103864	0.01225	0.000714286	0.00015	0	0	0			X
100		PALPALAN		3.25786	98.3159	1850	Semi-plugged stratocone	Class	0.0233333	0.0224518	0.00242424	0.001443	9.09091e-05	0	0	0
76	264150	PALUWEH	ROKATENDA	-8.31667	121.708	875	Semi-plugged stratocone	Volcano	0	0.00909091	0.01	0	0	0	0	0	X	X		X
666		PAMALIHI		8.83	124.92	1956	Large caldera	Class	0	0.0013986	0.00153846	0	0.000153846	3.84615e-05	3.07692e-05	1.53846e-06			X
667		PAN DE AZUCAR		11.2833	123.167	572	Semi-plugged stratocone	Class	0.0233333	0.0224518	0.00242424	0.001443	9.09091e-05	0	0	0			X
668		PANA		7.915	123.907	336	Distributed cones and fields	Class	0.0466667	0.0151515	0	0	0	0	0	0			X
669		PANAMAO	BILIRAN	11.6683	124.392	1056	Semi-plugged stratocone	Class	0.0233333	0.0224518	0.00242424	0.001443	9.09091e-05	0	0	0			X
244		PANANDJAKAN		-7.9	112.95	2770	Open-vent stratocone	Class	0.077	0.103864	0.01225	0.000714286	0.00015	0	0	0	X
671		PANAY		13.725	120.897	501	Open-vent stratocone	Class	0.077	0.103864	0.01225	0.000714286	0.00015	0	0	0			X
884		PANDAN		-7.45997	111.799	614	Distributed cones and fields	Class	0.0466667	0.0151515	0	0	0	0	0	0
672		PANGASAHAN		6.60833	121.833	217	Distributed cones and fields	Class	0.0466667	0.0151515	0	0	0	0	0	0			X
202		PANGRANGO		-6.7667	106.967	3019	Semi-plugged stratocone	Class	0.0233333	0.0224518	0.00242424	0.001443	9.09091e-05	0	0	0	X
674		PANUITAN		19.4333	121.508	151	Semi-plugged stratocone	Class	0.0233333	0.0224518	0.00242424	0.001443	9.09091e-05	0	0	0			X
865		PAORUSO		0.010969	100.504	276	Large caldera	Class	0	0.0013986	0.00153846	0	0.000153846	3.84615e-05	3.07692e-05	1.53846e-06
412	263100	PAPANDAYAN		-7.31667	107.733	2665	Semi-plugged stratocone	Volcano	0	0.00909091	0	0	0	0	0	0	X	X		X
452	271011	PARKER	BOSA	6.11333	124.892	1824	Well-plugged stratocone	Class	0.015	0.00227273	0	0.00119048	0.0005	0.000125	0	0		X	X
182		PASAGI		-4.93247	104.144	2232	Semi-plugged stratocone	Class	0.0233333	0.0224518	0.00242424	0.001443	9.09091e-05	0	0	0
675		PATA		5.81667	121.158	394	Distributed cones and fields	Class	0.0466667	0.0151515	0	0	0	0	0	0			X
62	261231	PATAH	BT. RINGGIT II; BT. GARANG; BT. PANINDJAUAN; BEPAGUT; BT. RINGGIT I; BT. DJAMBUL	-4.25727	103.306	2817	Semi-plugged stratocone	Class	0.0233333	0.0224518	0.00242424	0.001443	9.09091e-05	0	0	0	X	X
144		PATAH SEMBILAN		-1.66281	101.119	2591	Well-plugged stratocone	Class	0.015	0.00227273	0	0.00119048	0.0005	0.000125	0	0
258		PATAS		-8.26003	114.816	1414	Semi-plugged stratocone	Class	0.0233333	0.0224518	0.00242424	0.001443	9.09091e-05	0	0	0
676		PATIAN		5.85	121.083	123	Distributed cones and fields	Class	0.0466667	0.0151515	0	0	0	0	0	0			X
829	273087	PATOC		17.1467	120.98	1865	Semi-plugged stratocone	Class	0.0233333	0.0224518	0.00242424	0.001443	9.09091e-05	0	0	0		X
12	263070	PATUHA		-7.16028	107.4	2434	Semi-plugged stratocone	Class	0.0233333	0.0224518	0.00242424	0.001443	9.09091e-05	0	0	0	X	X		X
885		PATUKBANTENG		-7.76663	111.661	1028	Semi-plugged stratocone	Class	0.0233333	0.0224518	0.00242424	0.001443	9.09091e-05	0	0	0
677		PATULANGON		6.9	125.383	899	Large caldera	Class	0	0.0013986	0.00153846	0	0.000153846	3.84615e-05	3.07692e-05	1.53846e-06
71	263291	PENANGGUNGAN		-7.61667	112.633	1653	Semi-plugged stratocone	Class	0.0233333	0.0224518	0.00242424	0.001443	9.09091e-05	0	0	0	X	X
771	261191	PENDAN		-2.81981	102.034	1947	Semi-plugged stratocone	Class	0.0233333	0.0224518	0.00242424	0.001443	9.09091e-05	0	0	0		X
253		PENDIL		-8.1167	114.133	2338	Semi-plugged stratocone	Class	0.0233333	0.0224518	0.00242424	0.001443	9.09091e-05	0	0	0			X
854		PEPANJI		4.78151	96.8702	1890	Semi-plugged stratocone	Class	0.0233333	0.0224518	0.00242424	0.001443	9.09091e-05	0	0	0
779	263040	PERBAKTI-GAGAK	PERBAKTI	-6.75	106.7	1699	Semi-plugged stratocone	Volcano	0	0	0	0	0	0	0	0	X	X
96	261030	PEUETSAGU	PEUETSAGOE; PEUETSAGU	4.90618	96.3044	2780	Semi-plugged stratocone	Volcano	0	0.0181818	0	0	0	0	0	0	X	X
680		PINAMUCAN		13.6833	121.067	798	Distributed cones and fields	Class	0.0466667	0.0151515	0	0	0	0	0	0			X
453	273083	PINATUBO		15.1333	120.35	1486	Well-plugged stratocone	Volcano	0.04	0	0	0	0.001	0.0005	0	0		X	X
682		PITONGBAYOG I		15.5667	120.393	240	Distributed cones and fields	Class	0.0466667	0.0151515	0	0	0	0	0	0			X
683		PITONGBAYOG II		15.5667	120.402	283	Distributed cones and fields	Class	0.0466667	0.0151515	0	0	0	0	0	0			X
390		POCDOL II		13.0333	123.883	1099	Semi-plugged stratocone	Class	0.0233333	0.0224518	0.00242424	0.001443	9.09091e-05	0	0	0
825	273020	POCDOL MOUNTAINS	POCDOL	13.05	123.958	1102	Semi-plugged stratocone	Class	0.0233333	0.0224518	0.00242424	0.001443	9.09091e-05	0	0	0	X	X	X
796	264070	POCO LEOK		-8.71149	120.473	1675	Semi-plugged stratocone	Class	0.0233333	0.0224518	0.00242424	0.001443	9.09091e-05	0	0	0	X	X
918		POCOKUWUS		-8.59825	120.304	1190	Semi-plugged stratocone	Class	0.0233333	0.0224518	0.00242424	0.001443	9.09091e-05	0	0	0
890		POHEN		-8.29723	115.138	1529	Semi-plugged stratocone	Class	0.0233333	0.0224518	0.00242424	0.001443	9.09091e-05	0	0	0
840	275080	POPA		20.9167	95.25	1518	Semi-plugged stratocone	Class	0.0233333	0.0224518	0.00242424	0.001443	9.09091e-05	0	0	0		X
270		POTJO DEDEHG		-8.75757	120.022	1362	Semi-plugged stratocone	Class	0.0233333	0.0224518	0.00242424	0.001443	9.09091e-05	0	0	0	X
273		POTJO MANDASAWU		-8.64029	120.42	2382	Semi-plugged stratocone	Class	0.0233333	0.0224518	0.00242424	0.001443	9.09091e-05	0	0	0	X
685		PROTO-LABI		11.0745	124.687	1120	Well-plugged stratocone	Class	0.015	0.00227273	0	0.00119048	0.0005	0.000125	0	0
178		PUGUNG		-4.96778	103.858	1964	Semi-plugged stratocone	Class	0.0233333	0.0224518	0.00242424	0.001443	9.09091e-05	0	0	0
282		PUI		-8.85	121.65	371	Semi-plugged stratocone	Class	0.0233333	0.0224518	0.00242424	0.001443	9.09091e-05	0	0	0	X
687		PULAG		16.6	120.9	2922	Open-vent stratocone	Class	0.077	0.103864	0.01225	0.000714286	0.00015	0	0	0			X
876		PULAU SEBES		-5.94723	105.485	149	Well-plugged stratocone	Class	0.015	0.00227273	0	0.00119048	0.0005	0.000125	0	0
930		PULAUBABI		-8.42208	122.506	0	Semi-plugged stratocone	Class	0.0233333	0.0224518	0.00242424	0.001443	9.09091e-05	0	0	0
778	263010	PULOSARI	PULASARI	-6.34167	105.975	1346	Semi-plugged stratocone	Class	0.0233333	0.0224518	0.00242424	0.001443	9.09091e-05	0	0	0	X	X
93		PULU WEH		5.8833	95.3333	584	Semi-plugged stratocone	Class	0.0233333	0.0224518	0.00242424	0.001443	9.09091e-05	0	0	0	X
260		PUNIKAN		-8.4667	116.206	1490	Well-plugged stratocone	Class	0.015	0.00227273	0	0.00119048	0.0005	0.000125	0	0
110		PUSUK BUKIT		2.6167	98.65	1981	Semi-plugged stratocone	Class	0.0233333	0.0224518	0.00242424	0.001443	9.09091e-05	0	0	0	X
688		QUEZON		6.41836	124.968	652	Semi-plugged stratocone	Class	0.0233333	0.0224518	0.00242424	0.001443	9.09091e-05	0	0	0
41	271060	RAGANG		7.70235	124.535	2815	Semi-plugged stratocone	Volcano	0	0.0909091	0.01	0	0	0	0	0	X	X	X
923		RAJA CALDERA		-8.7416	121.239	501	Well-plugged stratocone	Class	0.015	0.00227273	0	0.00119048	0.0005	0.000125	0	0
149		RAJA I	BT. SABANDA	-2.22809	101.429	2550	Semi-plugged stratocone	Class	0.0233333	0.0224518	0.00242424	0.001443	9.09091e-05	0	0	0	X
180		RAJA II		-4.82116	104.075	1643	Semi-plugged stratocone	Class	0.0233333	0.0224518	0.00242424	0.001443	9.09091e-05	0	0	0	X
421	261290	RAJABASA	RADJABASA	-5.78333	105.625	1281	Semi-plugged stratocone	Class	0.0233333	0.0224518	0.00242424	0.001443	9.09091e-05	0	0	0	X	X		X
323		RAKA		-8.13149	122.844	770	Semi-plugged stratocone	Class	0.0233333	0.0224518	0.00242424	0.001443	9.09091e-05	0	0	0
795	264071	RANAKAH	ANAK RANAKAH	-8.64919	120.501	2350	Semi-plugged stratocone	Class	0.0233333	0.0224518	0.00242424	0.001443	9.09091e-05	0	0	0		X		X
63	261251	RANAU	BT. PUNGGUR	-4.83333	103.917	1881	Large caldera	Class	0	0.0013986	0.00153846	0	0.000153846	3.84615e-05	3.07692e-05	1.53846e-06	X	X
371		RANO	ALON	1.22104	127.456	925	Well-plugged stratocone	Class	0.015	0.00227273	0	0.00119048	0.0005	0.000125	0	0	X
254		RANTE		-8.1	114.217	2644	Semi-plugged stratocone	Class	0.0233333	0.0224518	0.00242424	0.001443	9.09091e-05	0	0	0	X
343		RANTEMARIO		-3.38491	120.024	3440	Semi-plugged stratocone	Class	0.0233333	0.0224518	0.00242424	0.001443	9.09091e-05	0	0	0
190		RATAI	PESWARAN	-5.49978	105.092	1602	Well-plugged stratocone	Class	0.015	0.00227273	0	0.00119048	0.0005	0.000125	0	0
21	263340	RAUNG		-8.125	114.042	3332	Open-vent stratocone	Volcano	0.16	0.109091	0	0	0	0	0	0	X	X		X
883		RAWA PENING		-7.28614	110.435	446	Large caldera	Class	0	0.0013986	0.00153846	0	0.000153846	3.84615e-05	3.07692e-05	1.53846e-06
293		RIANG KOTANG		-8.3	122.9	200	Open-vent stratocone	Class	0.077	0.103864	0.01225	0.000714286	0.00015	0	0	0	X
857		RIKIT DEKAT		3.98821	97.2781	1169	Large caldera	Class	0	0.0013986	0.00153846	0	0.000153846	3.84615e-05	3.07692e-05	1.53846e-06
875		RINDINGAN		-5.27033	104.571	1532	Semi-plugged stratocone	Class	0.0233333	0.0224518	0.00242424	0.001443	9.09091e-05	0	0	0
255		RINGGIT		-7.7167	113.85	1250	Semi-plugged stratocone	Class	0.0233333	0.0224518	0.00242424	0.001443	9.09091e-05	0	0	0	X
410	264030	RINJANI	SAMALAS, SEGARA ANAK, RINDJANI	-8.41021	116.416	2070	Large caldera	Volcano	0	0	0	0	0	0.0001	0	0
689		RIPOSET		20.7285	121.843	229	Distributed cones and fields	Class	0.0466667	0.0151515	0	0	0	0	0	0			X
1	267010	RUANG		2.3	125.367	725	Semi-plugged stratocone	Volcano	0.02	0.0363636	0	0.00952381	0	0	0	0	X	X		X
871		RUNCING		-1.76545	101.636	1183	Semi-plugged stratocone	Class	0.0233333	0.0224518	0.00242424	0.001443	9.09091e-05	0	0	0
911		SABOKE		-8.68055	119.118	586	Semi-plugged stratocone	Class	0.0233333	0.0224518	0.00242424	0.001443	9.09091e-05	0	0	0
690		SABTANG		20.3167	121.867	347	Distributed cones and fields	Class	0.0466667	0.0151515	0	0	0	0	0	0
963		SACRED HILL		8.0221	124.298	713	Distributed cones and fields	Class	0.0466667	0.0151515	0	0	0	0	0	0
691		SAGADA		8.11833	124.422	1128	Semi-plugged stratocone	Class	0.0233333	0.0224518	0.00242424	0.001443	9.09091e-05	0	0	0			X
135		SAGO		-0.336122	100.674	2261	Semi-plugged stratocone	Class	0.0233333	0.0224518	0.00242424	0.001443	9.09091e-05	0	0	0	X
367		SAHU		1.19946	127.441	987	Semi-plugged stratocone	Class	0.0233333	0.0224518	0.00242424	0.001443	9.09091e-05	0	0	0
855		SALAHNAMA		4.65284	96.7956	1573	Semi-plugged stratocone	Class	0.0233333	0.0224518	0.00242424	0.001443	9.09091e-05	0	0	0
11	263050	SALAK		-6.71667	106.733	2211	Semi-plugged stratocone	Volcano	0	0	0	0	0	0	0	0	X	X		X
692		SALIMBAL		7.84167	124.858	892	Distributed cones and fields	Class	0.0466667	0.0151515	0	0	0	0	0	0			X
894		SAMPAR REE		-8.80346	118.082	328	Semi-plugged stratocone	Class	0.0233333	0.0224518	0.00242424	0.001443	9.09091e-05	0	0	0
58		SAN CRISTOBAL		14.0833	121.433	1409	Semi-plugged stratocone	Class	0.0233333	0.0224518	0.00242424	0.001443	9.09091e-05	0	0	0	X		X
828	273060	SAN PABLO VOLC FIELD	SAN PABLO VOLC FIELD; BULALO; LAGULA; MALAUBAN - LANSAY; ATIMBIA; LA MESA; NAGCA	14.1167	121.3	1090	Distributed cones and fields	Class	0.0466667	0.0151515	0	0	0	0	0	0		X	X
302		SANDOSI		-8.2667	123.283	591	Semi-plugged stratocone	Class	0.0233333	0.0224518	0.00242424	0.001443	9.09091e-05	0	0	0
938		SANGA CALDERA		-8.24024	122.947	264	Well-plugged stratocone	Class	0.015	0.00227273	0	0.00119048	0.0005	0.000125	0	0
75	264050	SANGEANG API	SANGEANGAPI	-8.2	119.067	1949	Open-vent stratocone	Volcano	0.02	0.0363636	0.02	0	0	0	0	0	X	X		X
432		SANGEANGAPI		-4.13577	119.833	1949	Large caldera	Class	0	0.0013986	0.00153846	0	0.000153846	3.84615e-05	3.07692e-05	1.53846e-06
899		SANGENGES		-8.54135	117.113	886	Well-plugged stratocone	Class	0.015	0.00227273	0	0.00119048	0.0005	0.000125	0	0
205		SANGGABUANA		-6.5833	107.217	1291	Semi-plugged stratocone	Class	0.0233333	0.0224518	0.00242424	0.001443	9.09091e-05	0	0	0	X
889		SANGIYANG		-8.31871	115.106	1526	Semi-plugged stratocone	Class	0.0233333	0.0224518	0.00242424	0.001443	9.09091e-05	0	0	0
694		SANTA ROSA		20.8167	121.85	277	Distributed cones and fields	Class	0.0466667	0.0151515	0	0	0	0	0	0			X
969		SANTO NINO		11.9082	124.441	377	Semi-plugged stratocone	Class	0.0233333	0.0224518	0.00242424	0.001443	9.09091e-05	0	0	0
396		SANTO TOMAS	TONGLON	16.3333	120.55	2260	Semi-plugged stratocone	Class	0.0233333	0.0224518	0.00242424	0.001443	9.09091e-05	0	0	0
767	261131	SARIK-GAJAH	SIRABUNGAN	0.083333	100.2	583	Open-vent stratocone	Class	0.077	0.103864	0.01225	0.000714286	0.00015	0	0	0	X	X
322		SARIWOWO		-8.41589	122.7	750	Well-plugged stratocone	Class	0.015	0.00227273	0	0.00119048	0.0005	0.000125	0	0
956		SAUDARA		1.4854	125.158	794	Semi-plugged stratocone	Class	0.0233333	0.0224518	0.00242424	0.001443	9.09091e-05	0	0	0
222		SAWAL		-7.19261	108.272	1764	Well-plugged stratocone	Class	0.015	0.00227273	0	0.00119048	0.0005	0.000125	0	0	X
695		SAYAO		11.575	124.5	1266	Semi-plugged stratocone	Class	0.0233333	0.0224518	0.00242424	0.001443	9.09091e-05	0	0	0			X
219		SEDAKELING		-7.1167	108.033	1676	Semi-plugged stratocone	Class	0.0233333	0.0224518	0.00242424	0.001443	9.09091e-05	0	0	0	X
873		SEGIGUK		-4.85767	104.203	1488	Well-plugged stratocone	Class	0.015	0.00227273	0	0.00119048	0.0005	0.000125	0	0
897		SEKE:EANG		-8.54404	117.276	1187	Semi-plugged stratocone	Class	0.0233333	0.0224518	0.00242424	0.001443	9.09091e-05	0	0	0
776	261260	SEKINCAU BELIRANG	SEKINTJAU BELIRANG	-5.11667	104.317	1719	Semi-plugged stratocone	Class	0.0233333	0.0224518	0.00242424	0.001443	9.09091e-05	0	0	0	X	X
236		SELOKAKI		-7.82224	112.355	1083	Semi-plugged stratocone	Class	0.0233333	0.0224518	0.00242424	0.001443	9.09091e-05	0	0	0
696		SEMBRANO	JALAJALA	14.3853	121.366	743	Distributed cones and fields	Class	0.0466667	0.0151515	0	0	0	0	0	0			X
246	263300	SEMERU (MAHAMERU)	MAHAMERU; SEMERU II	-8.1167	112.917	3676	Well-plugged stratocone	Volcano	0	0.0272727	0	0	0	0	0	0	X	X		X
79	266040	SEMPU	BATU KOLOK	1.13333	124.758	1549	Well-plugged stratocone	Class	0.015	0.00227273	0	0.00119048	0.0005	0.000125	0	0	X	X
904		SENAYAN VOLCANIC FIELD		-8.51915	116.863	0	Distributed cones and fields	Class	0.0466667	0.0151515	0	0	0	0	0	0
905		SENGARI VOLCANIC FIELD		-8.30226	118.138	383	Distributed cones and fields	Class	0.0466667	0.0151515	0	0	0	0	0	0
891		SERAJA		-8.3825	115.665	526	Large caldera	Class	0	0.0013986	0.00153846	0	0.000153846	3.84615e-05	3.07692e-05	1.53846e-06
31	265070	SERUA		-6.3	130	641	Semi-plugged stratocone	Volcano	0.08	0.172727	0.06	0	0	0	0	0	X	X		X
422	261020	SEULAWAH AGAM	SEULAWAIHINONG	5.4475	95.6578	1810	Semi-plugged stratocone	Class	0.0233333	0.0224518	0.00242424	0.001443	9.09091e-05	0	0	0		X		X
95		SEULAWAIHINONG		5.43679	95.7707	868	Distributed cones and fields	Class	0.0466667	0.0151515	0	0	0	0	0	0	X
698		SIASI		5.53333	120.85	483	Semi-plugged stratocone	Class	0.0233333	0.0224518	0.00242424	0.001443	9.09091e-05	0	0	0			X
423	261070	SIBAYAK		3.23333	98.5167	2212	Well-plugged stratocone	Class	0.015	0.00227273	0	0.00119048	0.0005	0.000125	0	0	X	X		X
765	261110	SIBUALBUALI	BUAL BUALT	1.55607	99.2554	1819	Open-vent stratocone	Class	0.077	0.103864	0.01225	0.000714286	0.00015	0	0	0	X	X
858		SIBUATAN		2.91828	98.423	2399	Semi-plugged stratocone	Class	0.0233333	0.0224518	0.00242424	0.001443	9.09091e-05	0	0	0
699		SIBULAN		6.91667	125.417	1292	Well-plugged stratocone	Class	0.015	0.00227273	0	0.00119048	0.0005	0.000125	0	0
352		SIDOLE		-0.52065	119.939	2195	Semi-plugged stratocone	Class	0.0233333	0.0224518	0.00242424	0.001443	9.09091e-05	0	0	0
700		SIGANGAN		5.55833	120.792	283	Semi-plugged stratocone	Class	0.0233333	0.0224518	0.00242424	0.001443	9.09091e-05	0	0	0
701		SIGAYAN		7.79167	123.767	602	Semi-plugged stratocone	Class	0.0233333	0.0224518	0.00242424	0.001443	9.09091e-05	0	0	0			X
879		SIKAPOL		-6.10408	106.048	301	Well-plugged stratocone	Class	0.015	0.00227273	0	0.00119048	0.0005	0.000125	0	0
44	272040	SILAY		10.7667	123.233	1510	Semi-plugged stratocone	Class	0.0233333	0.0224518	0.00242424	0.001443	9.09091e-05	0	0	0	X	X	X
702		SIMARA		12.8167	122.05	229	Distributed cones and fields	Class	0.0466667	0.0151515	0	0	0	0	0	0			X
179		SIMINYNG		-4.91276	103.959	1881	Semi-plugged stratocone	Class	0.0233333	0.0224518	0.00242424	0.001443	9.09091e-05	0	0	0
3	261080	SINABUNG		3.16667	98.3917	2460	Semi-plugged stratocone	Class	0.0233333	0.0224518	0.00242424	0.001443	9.09091e-05	0	0	0	X	X		X
703		SINAKO		7.49833	125.272	1590	Distributed cones and fields	Class	0.0466667	0.0151515	0	0	0	0	0	0			X
842	275100	SINGU PLATEAU		22.7	95.9833	507	Distributed cones and fields	Class	0.0466667	0.0151515	0	0	0	0	0	0		X
704		SININGCAPAN		6.63333	122.208	533	Distributed cones and fields	Class	0.0466667	0.0151515	0	0	0	0	0	0
130		SIRABUNGAN		-0.097211	100.281	1726	Semi-plugged stratocone	Class	0.0233333	0.0224518	0.00242424	0.001443	9.09091e-05	0	0	0
27	264270	SIRUNG		-8.50833	124.133	862	Semi-plugged stratocone	Volcano	0	0.00909091	0	0	0	0	0	0	X	X		X
15	263180	SLAMET		-7.24167	109.208	3428	Open-vent stratocone	Volcano	0	0.0272727	0	0	0	0	0	0	X	X		X
466		SMITH	SMITH VOLCANO	19.54	121.917	688	Semi-plugged stratocone	Class	0.0233333	0.0224518	0.00242424	0.001443	9.09091e-05	0	0	0	X		X
34	266030	SOPUTAN		1.10833	124.733	1784	Open-vent stratocone	Volcano	0	0.0272727	0	0	0	0	0	0	X	X		X
37	261120	SORIKMARAPI		0.685833	99.5394	2145	Open-vent stratocone	Volcano	0.1	0.190909	0.02	0	0	0	0	0	X	X		X
705		STAYAN		20.9083	121.9	164	Distributed cones and fields	Class	0.0466667	0.0151515	0	0	0	0	0	0			X
960		SUANGGI		-0.589387	127.56	46	Semi-plugged stratocone	Class	0.0233333	0.0224518	0.00242424	0.001443	9.09091e-05	0	0	0
706		SUGARLOAF COMPLEX		8	123.25	1432	Semi-plugged stratocone	Class	0.0233333	0.0224518	0.00242424	0.001443	9.09091e-05	0	0	0			X
285	264120	SUKARIA		-8.8142	121.744	1500	Well-plugged stratocone	Class	0.015	0.00227273	0	0.00119048	0.0005	0.000125	0	0	X	X
252		SUKET		-8.0833	114.083	2950	Well-plugged stratocone	Class	0.015	0.00227273	0	0.00119048	0.0005	0.000125	0	0	X
965		SUMAGAYA		8.65633	125.048	1935	Semi-plugged stratocone	Class	0.0233333	0.0224518	0.00242424	0.001443	9.09091e-05	0	0	0
229	263220	SUMBIMG	GUNUNG SUMBING	-7.3833	110.067	3371	Semi-plugged stratocone	Class	0.0233333	0.0224518	0.00242424	0.001443	9.09091e-05	0	0	0	X	X
61	261180	SUMBING	SUMBING SUMATRA	-2.41417	101.728	2507	Semi-plugged stratocone	Class	0.0233333	0.0224518	0.00242424	0.001443	9.09091e-05	0	0	0	X	X		X
16	263210	SUNDORO		-7.3	109.992	3136	Semi-plugged stratocone	Volcano	0.04	0.118182	0.02	0.0047619	0.001	0	0	0	X	X		X
864		SUNGAI PENUH CALDERA		-2.11095	101.461	817	Large caldera	Class	0	0.0013986	0.00153846	0	0.000153846	3.84615e-05	3.07692e-05	1.53846e-06
708		SUNGAY	MT. GONZALES	14.1333	121.033	620	Semi-plugged stratocone	Class	0.0233333	0.0224518	0.00242424	0.001443	9.09091e-05	0	0	0			X
777	261270	SUOH	PEMATANG BATA	-5.25	104.267	1000	Large caldera	Class	0	0.0013986	0.00153846	0	0.000153846	3.84615e-05	3.07692e-05	1.53846e-06	X	X
908		SUROMANDI		-8.33451	118.602	546	Semi-plugged stratocone	Class	0.0233333	0.0224518	0.00242424	0.001443	9.09091e-05	0	0	0
124		T. SIKADUDUK		0.632514	99.4114	1382	Semi-plugged stratocone	Class	0.0233333	0.0224518	0.00242424	0.001443	9.09091e-05	0	0	0
49	273070	TAAL	TALISAY CALDERA; TAAL CALDERA	14.0017	120.993	311	Large caldera	Volcano	0.04	0.0454545	0.02	0.0047619	0	0	0	0	X	X	X
49.1	273070	TABARO	Vent of TAAL	14.0038	120.992	250	Open-vent stratocone	Volcano	0	0.0272727	0	0	0	0	0	0		X
709		TABLE		7.46667	124.8	576	Distributed cones and fields	Class	0.0466667	0.0151515	0	0	0	0	0	0			X
713		TAGOAN		7.78333	124.8	1144	Distributed cones and fields	Class	0.0466667	0.0151515	0	0	0	0	0	0			X
348		TAKOLEKADJU		-2.2167	120.733	1673	Semi-plugged stratocone	Class	0.0233333	0.0224518	0.00242424	0.001443	9.09091e-05	0	0	0
782	263150	TALAGABODAS	TELAGA BODAS	-7.21162	108.061	2201	Semi-plugged stratocone	Class	0.0233333	0.0224518	0.00242424	0.001443	9.09091e-05	0	0	0	X	X
768	261130	TALAKMAU		0.079166	99.9833	2919	Semi-plugged stratocone	Class	0.0233333	0.0224518	0.00242424	0.001443	9.09091e-05	0	0	0		X
5	261160	TALANG	PASAR ARBA; DANAU DI BARUH	-0.978333	100.679	2597	Open-vent stratocone	Volcano	0.02	0.0454545	0	0	0	0	0	0	X	X		X
714		TALIM		14.3246	121.248	421	Well-plugged stratocone	Class	0.015	0.00227273	0	0.00119048	0.0005	0.000125	0	0
717		TALOMO		7.03747	125.311	2674	Semi-plugged stratocone	Class	0.0233333	0.0224518	0.00242424	0.001443	9.09091e-05	0	0	0			X
128		TALU		0.228783	99.9866	580	Large caldera	Class	0	0.0013986	0.00153846	0	0.000153846	3.84615e-05	3.07692e-05	1.53846e-06
25	264040	TAMBORA		-8.25	118	2850	Large caldera	Volcano	0.04	0.0181818	0	0	0	0	0	0	X	X		X
718		TAMBUROK	TAGBUROK; MT. BUSALES	11.541	124.438	437	Distributed cones and fields	Class	0.0466667	0.0151515	0	0	0	0	0	0			X
67	263131	TAMPOMAS		-6.76667	107.95	1684	Semi-plugged stratocone	Class	0.0233333	0.0224518	0.00242424	0.001443	9.09091e-05	0	0	0	X	X
359		TAMPUSU		1.25489	124.806	1180	Semi-plugged stratocone	Class	0.0233333	0.0224518	0.00242424	0.001443	9.09091e-05	0	0	0	X
4	261150	TANDIKAT	SINGGALANG	-0.432777	100.317	2438	Semi-plugged stratocone	Volcano	0.1	0.0454545	0	0	0	0	0	0	X	X		X
719		TANDUBAS		5.13333	120.333	4	Semi-plugged stratocone	Class	0.0233333	0.0224518	0.00242424	0.001443	9.09091e-05	0	0	0
720		TANGDI		6.48333	125.407	1154	Semi-plugged stratocone	Class	0.0233333	0.0224518	0.00242424	0.001443	9.09091e-05	0	0	0
188		TANGGAMUS		-5.42575	104.677	2102	Semi-plugged stratocone	Class	0.0233333	0.0224518	0.00242424	0.001443	9.09091e-05	0	0	0
413	263090	TANGKUBANPARAHU		-6.76667	107.6	2084	Open-vent stratocone	Volcano	0.14	0	0	0	0	0	0	0	X	X		X
74.1	264001	TAPAK		-8.27105	115.133	2276	Semi-plugged stratocone	Class	0.0233333	0.0224518	0.00242424	0.001443	9.09091e-05	0	0	0		X
721		TAPIANTANA		6.3	121.958	249	Distributed cones and fields	Class	0.0466667	0.0151515	0	0	0	0	0	0	X
722		TAPUL	DAKUT	5.73333	120.9	474	Semi-plugged stratocone	Class	0.0233333	0.0224518	0.00242424	0.001443	9.09091e-05	0	0	0			X
812	268001	TARAKAN	TARAKAN ITJI; TARAKAN LAMO	1.83333	127.833	318	Distributed cones and fields	Class	0.0466667	0.0151515	0	0	0	0	0	0	X	X
380		TARAKAN LAMO		3.55569	116.713	66	Distributed cones and fields	Class	0.0466667	0.0151515	0	0	0	0	0	0
893		TAROWA		-8.705	118.161	543	Well-plugged stratocone	Class	0.015	0.00227273	0	0.00119048	0.0005	0.000125	0	0
724		TARRANOSA		7.53333	123.142	360	Semi-plugged stratocone	Class	0.0233333	0.0224518	0.00242424	0.001443	9.09091e-05	0	0	0
725		TATALAN		6.23333	121.833	102	Semi-plugged stratocone	Class	0.0233333	0.0224518	0.00242424	0.001443	9.09091e-05	0	0	0			X
846	281032	TATUN GROUP		25.1667	121.517	1120	Semi-plugged stratocone	Class	0.0233333	0.0224518	0.00242424	0.001443	9.09091e-05	0	0	0	X	X
333		TELAGAPUI		-8.2167	125.017	1765	Semi-plugged stratocone	Class	0.0233333	0.0224518	0.00242424	0.001443	9.09091e-05	0	0	0
234		TELOGO PASIR		-7.6833	111.2	1286	Well-plugged stratocone	Class	0.015	0.00227273	0	0.00119048	0.0005	0.000125	0	0	X
230	263231	TELOMOJO		-7.36667	110.4	1894	Semi-plugged stratocone	Class	0.0233333	0.0224518	0.00242424	0.001443	9.09091e-05	0	0	0	X	X
334		TENAGATU HUMUN		-7.85299	126.068	1396	Semi-plugged stratocone	Class	0.0233333	0.0224518	0.00242424	0.001443	9.09091e-05	0	0	0	X
843	275110	TENGCHONG		25.2333	98.5	2865	Distributed cones and fields	Class	0.0466667	0.0151515	0	0	0	0	0	0		X
791	263310	TENGGER	PANANDJAKAN	-7.94167	112.95	2329	Large caldera	Volcano	0	0	0	0	0	0	0	0		X
355		TENTOLOMATINAN		0.937907	121.777	2207	Semi-plugged stratocone	Class	0.0233333	0.0224518	0.00242424	0.001443	9.09091e-05	0	0	0
29	265050	TEON		-6.91667	129.125	655	Semi-plugged stratocone	Volcano	0.04	0.0181818	0	0	0	0	0	0	X	X		X
892		TERANGANBADUNG		-8.45966	116.101	434	Well-plugged stratocone	Class	0.015	0.00227273	0	0.00119048	0.0005	0.000125	0	0
944		TEREWENG		-8.47833	124.279	41	Semi-plugged stratocone	Class	0.0233333	0.0224518	0.00242424	0.001443	9.09091e-05	0	0	0
942		TERNATE		-8.21621	124.37	1	Semi-plugged stratocone	Class	0.0233333	0.0224518	0.00242424	0.001443	9.09091e-05	0	0	0
726		TICAB		13.9583	121.3	97	Distributed cones and fields	Class	0.0466667	0.0151515	0	0	0	0	0	0			X
727		TICALAN		8.125	124.683	1041	Open-vent stratocone	Class	0.077	0.103864	0.01225	0.000714286	0.00015	0	0	0			X
816	268061	TIDORE	KIEMATABU; TIDOKE	0.658333	127.4	1730	Open-vent stratocone	Class	0.077	0.103864	0.01225	0.000714286	0.00015	0	0	0		X
818	268071	TIGALALU		0.069481	127.425	422	Semi-plugged stratocone	Class	0.0233333	0.0224518	0.00242424	0.001443	9.09091e-05	0	0	0		X
207		TILU		-7.1833	107.533	2040	Semi-plugged stratocone	Class	0.0233333	0.0224518	0.00242424	0.001443	9.09091e-05	0	0	0	X
221		TJAKRABUANA		-7.04207	108.133	1721	Semi-plugged stratocone	Class	0.0233333	0.0224518	0.00242424	0.001443	9.09091e-05	0	0	0	X
216		TJALANTJANG		-6.9667	107.95	1667	Semi-plugged stratocone	Class	0.0233333	0.0224518	0.00242424	0.001443	9.09091e-05	0	0	0	X
200		TJIBUGIS		-6.5	106.567	613	Semi-plugged stratocone	Class	0.0233333	0.0224518	0.00242424	0.001443	9.09091e-05	0	0	0	X
762	261090	TOBA		2.58333	98.8333	2157	Large caldera	Volcano	0	0	0	0	0	0	0	1e-05		X
813	268020	TOBARU		1.63333	127.667	1035	Semi-plugged stratocone	Class	0.0233333	0.0224518	0.00242424	0.001443	9.09091e-05	0	0	0		X
272		TODO		-8.75942	120.284	2010	Well-plugged stratocone	Class	0.015	0.00227273	0	0.00119048	0.0005	0.000125	0	0
815	268050	TODOKO-RANU		1.25	127.467	979	Well-plugged stratocone	Class	0.015	0.00227273	0	0.00119048	0.0005	0.000125	0	0		X
728		TOMBOL HILL	ROSARIO HILL	13.849	121.207	235	Distributed cones and fields	Class	0.0466667	0.0151515	0	0	0	0	0	0
808	266070	TONDANO CALDERA	LAHENDONG	1.22872	124.898	1202	Large caldera	Class	0	0.0013986	0.00153846	0	0.000153846	3.84615e-05	3.07692e-05	1.53846e-06	X	X
90	266130	TONGKOKO	TANGKOKO	1.51667	125.2	1149	Semi-plugged stratocone	Volcano	0.04	0.0454545	0	0	0	0	0	0	X	X		X
836	275030	TOROENG PRONG		14.9333	108	800	Distributed cones and fields	Class	0.0466667	0.0151515	0	0	0	0	0	0		X
953		TUMPA		1.56519	124.844	173	Semi-plugged stratocone	Class	0.0233333	0.0224518	0.00242424	0.001443	9.09091e-05	0	0	0
903		TURUNANJALAN		-8.32508	116.56	1452	Semi-plugged stratocone	Class	0.0233333	0.0224518	0.00242424	0.001443	9.09091e-05	0	0	0
152		ULU NINO		-2.42576	101.772	2473	Semi-plugged stratocone	Class	0.0233333	0.0224518	0.00242424	0.001443	9.09091e-05	0	0	0
68	263230	UNGARAN		-7.18333	110.333	2050	Semi-plugged stratocone	Class	0.0233333	0.0224518	0.00242424	0.001443	9.09091e-05	0	0	0	X	X
734		VERDE		13.5667	121.083	364	Distributed cones and fields	Class	0.0466667	0.0151515	0	0	0	0	0	0			X
735		VULCAN BILIRAN		11.5367	124.505	1015	Well-plugged stratocone	Class	0.015	0.00227273	0	0.00119048	0.0005	0.000125	0	0
758		VULCAN CAMIGUIN		9.215	124.647	580	Semi-plugged stratocone	Class	0.0233333	0.0224518	0.00242424	0.001443	9.09091e-05	0	0	0			X
279		WAI LOBOBUTU		-8.75	120.971	1800	Well-plugged stratocone	Class	0.015	0.00227273	0	0.00119048	0.0005	0.000125	0	0	X
276		WAI MERE		-8.6333	120.95	1700	Semi-plugged stratocone	Class	0.0233333	0.0224518	0.00242424	0.001443	9.09091e-05	0	0	0	X
271	264060	WAI SANO		-8.71084	119.989	903	Well-plugged stratocone	Class	0.015	0.00227273	0	0.00119048	0.0005	0.000125	0	0	X	X
941		WAIENGA CALDERA		-8.31539	123.55	72	Large caldera	Class	0	0.0013986	0.00153846	0	0.000153846	3.84615e-05	3.07692e-05	1.53846e-06
300		WAIKELUBA		-8.25	123.25	357	Well-plugged stratocone	Class	0.015	0.00227273	0	0.00119048	0.0005	0.000125	0	0
298		WAIKROWA		-8.26534	122.918	818	Well-plugged stratocone	Class	0.015	0.00227273	0	0.00119048	0.0005	0.000125	0	0
916		WAJOR		-8.77312	119.921	522	Well-plugged stratocone	Class	0.015	0.00227273	0	0.00119048	0.0005	0.000125	0	0
331		WANGGAMETI		-10.1167	120.45	1225	Distributed cones and fields	Class	0.0466667	0.0151515	0	0	0	0	0	0
919		WATUWEN		-8.72012	120.736	914	Semi-plugged stratocone	Class	0.0233333	0.0224518	0.00242424	0.001443	9.09091e-05	0	0	0
351		WAUKARA		-1.24545	119.702	3127	Semi-plugged stratocone	Class	0.0233333	0.0224518	0.00242424	0.001443	9.09091e-05	0	0	0	X
780	263080	WAYANG-WINDU	WAJANG-WINDU	-7.20833	107.633	2182	Semi-plugged stratocone	Class	0.0233333	0.0224518	0.00242424	0.001443	9.09091e-05	0	0	0	X	X
241		WELIRANG		-7.7333	112.583	3156	Semi-plugged stratocone	Class	0.0233333	0.0224518	0.00242424	0.001443	9.09091e-05	0	0	0
736		WEST BOLOD		6.25	121.603	152	Distributed cones and fields	Class	0.0466667	0.0151515	0	0	0	0	0	0
69	263270	WILIS	LIMAS	-7.80833	111.758	2563	Semi-plugged stratocone	Class	0.0233333	0.0224518	0.00242424	0.001443	9.09091e-05	0	0	0	X	X
314		WODONG		-8.65	122.5	1492	Semi-plugged stratocone	Class	0.0233333	0.0224518	0.00242424	0.001443	9.09091e-05	0	0	0	X
737		WOOD		7.85	123.167	378	Well-plugged stratocone	Class	0.015	0.00227273	0	0.00119048	0.0005	0.000125	0	0
936		WOTANG		-8.39496	123.01	178	Semi-plugged stratocone	Class	0.0233333	0.0224518	0.00242424	0.001443	9.09091e-05	0	0	0
296		WUKOH		-8.55866	122.65	975	Semi-plugged stratocone	Class	0.0233333	0.0224518	0.00242424	0.001443	9.09091e-05	0	0	0
934		WULANGGITANG		-8.46318	122.678	519	Semi-plugged stratocone	Class	0.0233333	0.0224518	0.00242424	0.001443	9.09091e-05	0	0	0
326		WULI		-8.50086	122.578	870	Semi-plugged stratocone	Class	0.0233333	0.0224518	0.00242424	0.001443	9.09091e-05	0	0	0
414	265040	WURLALI	DAMAR	-7.125	128.675	868	Semi-plugged stratocone	Class	0.0233333	0.0224518	0.00242424	0.001443	9.09091e-05	0	0	0	X	X		X
738		YAMI		21.1167	121.95	211	Distributed cones and fields	Class	0.0466667	0.0151515	0	0	0	0	0	0			X
739		ZAMBOANGA CONE FIELD	ZAMCF	7.8584	123.396	590	Distributed cones and fields	Class	0.0466667	0.0151515	0	0	0	0	0	0			X
